# Supplementary material for: Genomic analysis of the 2017 Aotearoa New Zealand outbreak of Mycoplasma bovis and its position within the global population structure
Source: Front Microbiol. 2025 Jul 23;16:1600146. doi: 10.3389/fmicb.2025.1600146 (PMC12326744; doi:10.3389/fmicb.2025.1600146)
Supplement: Supplementary Table 1 — The MLST genotype and FastBAPS clusters for 455 genomes from 16 countries and 11 without a known country. [file Data_Sheet_1.csv]

Genome Name	country	ST	fastbaps
AUS_1009_S46	Australia	52	9
AUS_11_404	Australia	52	9
AUS_13097_S41	Australia	52	9
AUS_14802_S42	Australia	52	9
AUS_15559_S43	Australia	52	9
AUS_16019_S44	Australia	52	9
AUS_1647_S47	Australia	52	9
AUS_3-1355_TV10	Australia	12	2
AUS_4897_S48	Australia	52	9
AUS_5897_S49	Australia	52	9
AUS_655_S45	Australia	52	9
AUS_99-193731_TV7	Australia	271	4
AUS_Bowen_QLD_AUS_1993	Australia	271	4
AUS_ERR338987	Australia	52	9
AUS_ERR339019	Australia	52	9
AUS_ERR339020	Australia	52	9
AUS_MelB1_S50	Australia	52	9
AUS_MelB2_S51	Australia	52	9
AUS_MelB3_S52	Australia	52	9
AUS_Millmerran_QLD_AUS_2009	Australia	52	9
AUS_Pimpama_QLD_AUS_2007	Australia	52	9
AUS_Purrawunda_QLD_AUS_2003	Australia	12	2
AUS_SRR3954756	Australia	52	9
AUS_SRR3954760	Australia	52	9
AUS_SRR3954762	Australia	52	9
AUS_SRR3954766	Australia	52	9
AUS_SRR3954767	Australia	52	9
AUS_SRR3954768	Australia	52	9
AUS_SRR3954769	Australia	52	9
AUS_SRR3954770	Australia	52	9
AUS_SRR3954771	Australia	52	9
AUS_SRR3954772	Australia	52	9
AUS_SRR3954773	Australia	52	9
AUS_SRR3954774	Australia	52	9
AUS_SRR3954775	Australia	52	9
AUS_SRR3954776	Australia	52	9
AUS_SRR3954777	Australia	52	9
AUS_SRR3954778	Australia	52	9
AUS_SRR3954779	Australia	52	9
AUS_SRR3954780	Australia	52	9
AUS_SRR3954781	Australia	52	9
AUS_SRR3954782	Australia	52	9
AUS_SRR3954783	Australia	52	9
AUS_SRR3954784	Australia	52	9
AUS_SRR3954785	Australia	52	9
AUS_SRR3954786	Australia	52	9
AUS_SRR3954787	Australia	52	9
AUS_SRR3954788	Australia	52	9
AUS_SRR3954789	Australia	52	9
AUS_SRR3954790	Australia	52	9
AUS_SRR3954791	Australia	52	9
AUS_SRR3954792	Australia	52	9
AUS_SRR3954793	Australia	null_dnaA	9
AUS_SRR3954794	Australia	52	9
AUS_SRR3954796	Australia	52	9
AUS_SRR3954797	Australia	52	9
AUS_SRR3954798	Australia	null_tdk	9
AUS_SRR3954799	Australia	52	9
AUS_SRR3954800	Australia	52	9
AUS_SRR3954801	Australia	52	9
AUS_SRR3954802	Australia	52	9
AUS_SRR3954803	Australia	52	9
AUS_SRR3954804	Australia	244	9
AUS_SRR3954806	Australia	244	9
AUS_SRR3954807	Australia	261	9
AUS_SRR3954808	Australia	261	9
AUS_SRR3954809	Australia	52	9
AUS_SRR3954810	Australia	52	9
AUS_SRR3954811	Australia	52	9
AUS_SRR3954812	Australia	52	9
AUS_SRR3954813	Australia	52	9
AUS_SRR3954817	Australia	52	9
AUS_SRR3954818	Australia	52	9
AUS_SRR3954819	Australia	52	9
AUS_SRR3954820	Australia	null_dnaA	9
AUS_SRR3954821	Australia	52	9
AUS_SRR3954827	Australia	52	9
AUS_SRR3954828	Australia	52	9
AUS_SRR3954830	Australia	null_tdk	9
AUS_SRR3954831	Australia	52	9
AUS_SRR3954832	Australia	52	9
AUS_SRR3954833	Australia	52	9
AUS_VR1433_00	Australia	52	9
AUS_Warrnambool_VIC_AUS_2016a	Australia	52	9
AUS_Warrnambool_VIC_AUS_2016b	Australia	52	9
AUS_Warwick_QLD_AUS_2007	Australia	52	9
AUS_Willowbank_QLD_AUS_2001	Australia	274	4
AUT_16DD0649	Austria	21	6
AUT_16DD0650	Austria	21	11
AUT_16DD0651	Austria	21	6
AUT_16DD0653	Austria	21	6
AUT_16DD0654	Austria	21	6
AUT_16DD0655	Austria	13	2
BEL_Mb107	Belgium	29	7
BEL_Mb111	Belgium	6	1
BEL_Mb113	Belgium	269	6
BEL_Mb121	Belgium	224	11
BEL_Mb122	Belgium	224	11
BEL_Mb123	Belgium	21	6
BEL_Mb126	Belgium	224	11
BEL_Mb127	Belgium	null_pta2	11
BEL_Mb131	Belgium	8	1
BEL_Mb133	Belgium	263	11
BEL_Mb135	Belgium	8	1
BEL_Mb142	Belgium	8	1
BEL_Mb151	Belgium	263	11
BEL_Mb154	Belgium	242	7
BEL_Mb167	Belgium	8	1
BEL_Mb176	Belgium	29	7
BEL_Mb177	Belgium	264	6
BEL_Mb181	Belgium	263	11
BEL_Mb186	Belgium	29	7
BEL_Mb192	Belgium	21	11
BEL_Mb197	Belgium	224	11
BEL_Mb205	Belgium	270	6
BEL_Mb213	Belgium	8	1
BEL_Mb215	Belgium	null_pta2	6
BEL_Mb220	Belgium	29	7
BEL_Mb234	Belgium	null_pta2	11
BEL_Mb236	Belgium	100	11
BEL_Mb238	Belgium	29	7
BEL_Mb240	Belgium	265	7
BEL_Mb243	Belgium	29	7
BEL_Mb253	Belgium	224	11
BEL_Mb255	Belgium	266	11
BEL_Mb256	Belgium	8	1
BEL_Mb257	Belgium	8	1
BEL_Mb261	Belgium	224	11
BEL_Mb264	Belgium	224	11
BEL_Mb265	Belgium	29	7
BEL_Mb273	Belgium	21	6
BEL_Mb31	Belgium	262	6
BEL_Mb41	Belgium	8	1
BEL_Mb48	Belgium	224	11
BEL_VK47	Belgium	224	11
CAN_SRR10295163	Canada	50	9
CAN_SRR12113532	Canada	40	8
CAN_SRR12113534	Canada	24	11
CAN_SRR12113535	Canada	40	8
CAN_SRR12113536	Canada	24	11
CAN_SRR12113537	Canada	21	6
CAN_SRR12113538	Canada	24	11
CAN_SRR12113539	Canada	24	11
CAN_SRR12113540	Canada	24	11
CAN_SRR12113541	Canada	40	8
CAN_SRR12113542	Canada	65	10
CAN_SRR12113545	Canada	24	11
CAN_SRR12113546	Canada	48	9
CAN_SRR12113547	Canada	21	6
CAN_SRR12113548	Canada	2	8
CAN_SRR12113553	Canada	60	5
CAN_SRR12113559	Canada	52	9
CAN_SRR12113561	Canada	70	9
CAN_SRR12113562	Canada	149	5
CAN_SRR12113563	Canada	60	5
CAN_SRR12113564	Canada	60	5
CAN_SRR12113565	Canada	60	5
CAN_SRR12113566	Canada	27	11
CAN_SRR12113568	Canada	60	5
CAN_SRR12113569	Canada	60	5
CAN_SRR12113570	Canada	60	5
CAN_SRR12113571	Canada	27	11
CAN_SRR12113572	Canada	60	5
CAN_SRR12113573	Canada	60	5
CAN_SRR12113574	Canada	60	5
CAN_SRR12113575	Canada	65	10
CAN_SRR12113576	Canada	67	5
CAN_SRR12113577	Canada	44	3
CAN_SRR12113578	Canada	67	5
CAN_SRR12113579	Canada	60	5
CAN_SRR12113581	Canada	21	6
CAN_SRR12113585	Canada	67	5
CAN_SRR12113586	Canada	65	10
CAN_SRR12113588	Canada	80	10
CAN_SRR12113589	Canada	80	10
CAN_SRR12113590	Canada	80	10
CAN_SRR12113591	Canada	44	3
CAN_SRR12113595	Canada	44	3
CAN_SRR12113596	Canada	44	3
CAN_SRR12113597	Canada	77	9
CAN_SRR12113599	Canada	67	5
CAN_SRR12113600	Canada	44	3
CAN_SRR12113602	Canada	44	3
CAN_SRR12113605	Canada	67	5
CAN_SRR12113606	Canada	21	6
CAN_SRR12113607	Canada	2	8
CAN_SRR12113608	Canada	77	9
CAN_SRR12113609	Canada	60	5
CAN_SRR12113610	Canada	52	9
CAN_SRR12113611	Canada	52	9
CAN_SRR12113613	Canada	60	5
CAN_SRR12113616	Canada	65	10
CAN_SRR12113620	Canada	65	10
CAN_SRR12113623	Canada	60	5
CAN_SRR12113624	Canada	60	5
CAN_SRR12113625	Canada	60	5
CAN_SRR12113627	Canada	66	10
CAN_SRR12113628	Canada	154	3
CAN_SRR12113629	Canada	154	3
CAN_SRR12113630	Canada	14	11
CAN_SRR12113631	Canada	45	3
CAN_SRR12113632	Canada	150	11
CAN_SRR12113633	Canada	60	5
CAN_SRR12113634	Canada	45	3
CAN_SRR12113636	Canada	43	10
CAN_SRR12113637	Canada	153	11
CAN_SRR12113638	Canada	152	3
CAN_SRR12113639	Canada	65	9
CAN_SRR12113640	Canada	66	10
CAN_SRR12113641	Canada	45	3
CAN_SRR12113642	Canada	24	11
CAN_SRR12113643	Canada	24	11
CAN_SRR12113644	Canada	60	5
CAN_SRR12113645	Canada	40	8
CAN_SRR12113646	Canada	21	6
CAN_SRR12113647	Canada	62	11
CAN_SRR12113648	Canada	24	11
CAN_SRR12113649	Canada	21	6
CAN_SRR12113650	Canada	24	11
CAN_SRR12113651	Canada	24	11
CAN_SRR12113652	Canada	42	9
CAN_SRR12113653	Canada	42	9
CAN_SRR12113654	Canada	24	11
CAN_SRR12113655	Canada	60	5
CAN_SRR13132369	Canada	137	6
CAN_SRR13132370	Canada	62	11
CAN_SRR13132372	Canada	2	8
CAN_SRR13913640	Canada	null_gyrB	11
CAN_SRR13913641	Canada	268	11
NZ_B0021	NewZealand	21	6
NZ_B0027	NewZealand	21	6
NZ_Z0064	NewZealand	21	6
NZ_Z0068	NewZealand	21	6
NZ_AS006	NewZealand	21	6
NZ_AS007	NewZealand	21	6
NZ_K0024	NewZealand	21	6
NZ_K0003	NewZealand	21	6
NZ_K0018	NewZealand	21	6
NZ_0U076	NewZealand	21	6
NZ_S0156	NewZealand	21	6
NZ_0U036	NewZealand	256	6
NZ_ZZ006	NewZealand	21	6
NZ_AS013	NewZealand	21	6
NZ_AS777	NewZealand	21	6
NZ_PJ260	NewZealand	21	6
NZ_S0057	NewZealand	21	6
NZ_S0189	NewZealand	21	6
NZ_E0029	NewZealand	273	6
NZ_E0042	NewZealand	21	6
NZ_M0102	NewZealand	251	6
NZ_M0106	NewZealand	21	6
NZ_M0013	NewZealand	21	6
NZ_M0014	NewZealand	21	6
NZ_M0016	NewZealand	21	6
NZ_M0022	NewZealand	21	6
NZ_M0021	NewZealand	21	6
NZ_SC058	NewZealand	21	6
NZ_M0096	NewZealand	21	6
NZ_M0099	NewZealand	21	6
NZ_P0042	NewZealand	21	6
NZ_E0034	NewZealand	21	6
NZ_S0198	NewZealand	21	6
NZ_LL003	NewZealand	21	6
NZ_LL023	NewZealand	21	6
NZ_0U072	NewZealand	21	6
NZ_0U057	NewZealand	21	6
NZ_B0043	NewZealand	21	6
NZ_AS010	NewZealand	21	6
NZ_M0082	NewZealand	21	6
DEN_SRR10958100	Denmark	12	2
DEN_SRR10958111	Denmark	12	2
DEN_SRR10958116	Denmark	136	7
DEN_SRR10958118	Denmark	29	7
DEN_SRR10958120	Denmark	29	7
DEN_SRR10958121	Denmark	29	7
DEN_SRR10958123	Denmark	29	7
DEN_SRR10958124	Denmark	29	7
DEN_SRR10958125	Denmark	29	7
DEN_SRR10958127	Denmark	29	7
DEN_SRR10958129	Denmark	29	7
DEN_SRR10958130	Denmark	29	7
DEN_SRR10958131	Denmark	29	7
DEN_SRR10958132	Denmark	29	7
DEN_SRR10958133	Denmark	12	2
DEN_SRR10958134	Denmark	29	7
DEN_SRR10958135	Denmark	29	7
DEN_SRR10958136	Denmark	29	7
DEN_SRR10958138	Denmark	29	7
DEN_SRR10958139	Denmark	29	7
DEN_SRR10958140	Denmark	29	7
DEN_SRR10958141	Denmark	29	7
DEN_SRR10958142	Denmark	29	7
DEN_SRR10958143	Denmark	29	7
DEN_SRR10958144	Denmark	12	2
DEN_SRR10958146	Denmark	29	7
DEN_SRR10958147	Denmark	29	7
DEN_SRR10958148	Denmark	29	7
DEN_SRR10958149	Denmark	29	7
DEN_SRR10958150	Denmark	29	7
DEN_SRR10958151	Denmark	29	7
DEN_SRR10958152	Denmark	29	7
DEN_SRR10958153	Denmark	29	7
DEN_SRR10958154	Denmark	29	7
DEN_SRR10958156	Denmark	29	7
DEN_SRR10958157	Denmark	29	7
DEN_SRR10958158	Denmark	29	7
DEN_SRR10958159	Denmark	29	7
DEN_SRR10958160	Denmark	29	7
DEN_SRR10958161	Denmark	29	7
DEN_SRR10958162	Denmark	29	7
DEN_SRR10958163	Denmark	29	7
DEN_SRR10958164	Denmark	29	7
DEN_SRR10958166	Denmark	12	2
DEN_SRR10958167	Denmark	29	7
DEN_SRR10958168	Denmark	29	7
DEN_SRR10958172	Denmark	12	2
DEN_SRR10958173	Denmark	12	2
DEN_SRR10958174	Denmark	133	2
DEN_SRR10958178	Denmark	12	2
DEN_SRR10958181	Denmark	12	2
DEN_SRR10958182	Denmark	12	2
DEN_SRR10958183	Denmark	12	2
DEN_SRR10958184	Denmark	12	2
DEN_SRR10958188	Denmark	12	2
DEN_SRR10958199	Denmark	12	2
DEN_SRR10958200	Denmark	12	2
ESP_ERR4194603	Spain	8	1
ESP_ERR4194605	Spain	21	6
ESP_ERR4194607	Spain	21	6
ESP_ERR4194614	Spain	8	1
ESP_ERR4194616	Spain	8	1
ESP_ERR4194617	Spain	129	11
ESP_ERR4194621	Spain	122	11
ESP_ERR4194622	Spain	122	11
ESP_ERR4194623	Spain	8	1
ESP_ERR4194625	Spain	122	6
ESP_ERR4194626	Spain	8	1
ESP_ERR4194627	Spain	8	1
ESP_ERR4194631	Spain	122	11
ESP_ERR4194632	Spain	8	1
ESP_ERR4194634	Spain	8	1
FIN_10419	Finland	29	7
GER_11DD0261	Germany	21	6
GER_13DD0918	Germany	21	6
GER_14DD0116	Germany	8	1
GER_14DD0147	Germany	21	6
GER_14DD0148	Germany	21	6
GER_14DD0156	Germany	21	6
GER_14DD0457	Germany	21	6
GER_15DD0123	Germany	29	7
GER_15DD0261	Germany	4	8
GER_15DD0263	Germany	8	1
GER_15DL0124	Germany	21	6
GER_16DD0001	Germany	29	7
GER_16DD0054	Germany	29	7
GER_16DD0100	Germany	29	7
GER_16DD0186	Germany	21	6
GER_16DL0615	Germany	21	11
GER_17DD0007	Germany	7	1
HUN_BM120	Hungary	26	11
HUN_BM121	Hungary	21	6
HUN_BM122	Hungary	29	7
HUN_BM124	Hungary	null_pta2	11
HUN_BM132	Hungary	21	6
HUN_BM184	Hungary	21	6
HUN_BM203	Hungary	4	8
HUN_BM218	Hungary	29	7
HUN_BM237	Hungary	11	11
HUN_BM240	Hungary	245	11
HUN_BM270	Hungary	26	6
HUN_BM274	Hungary	21	11
HUN_BM302	Hungary	8	1
HUN_BM303	Hungary	8	1
HUN_BM304	Hungary	8	1
HUN_BM308	Hungary	21	6
HUN_BM309	Hungary	11	11
HUN_BM310	Hungary	11	11
HUN_BM312	Hungary	8	1
HUN_BM338	Hungary	11	11
HUN_BM375	Hungary	8	1
HUN_BM376	Hungary	8	1
HUN_BM381	Hungary	21	6
HUN_BM394	Hungary	21	6
HUN_BM403	Hungary	26	11
HUN_BM416	Hungary	28	11
HUN_BM451	Hungary	21	6
HUN_BM514	Hungary	224	11
HUN_BM517	Hungary	246	11
HUN_BM525	Hungary	179	11
HUN_BM537	Hungary	8	1
HUN_BM546	Hungary	247	7
HUN_BM560	Hungary	11	11
HUN_BM563	Hungary	4	8
HUN_BM566	Hungary	21	6
HUN_BM578	Hungary	29	7
HUN_BM590	Hungary	null_pta2_gltX	11
HUN_BM600	Hungary	4	8
HUN_BM612_1	Hungary	29	7
HUN_BM614	Hungary	11	11
HUN_BM615	Hungary	247	8
HUN_BM617	Hungary	29	7
HUN_BM618	Hungary	29	7
HUN_BM620	Hungary	179	11
HUN_BM621	Hungary	272	6
HUN_BM624	Hungary	248	8
HUN_BM630	Hungary	29	7
HUN_BM632	Hungary	267	11
HUN_ERR338977	Hungary	7	1
HUN_ERR338981	Hungary	21	6
HUN_ERR339001	Hungary	6	1
HUN_ERR339003	Hungary	100	6
HUN_ERR339011	Hungary	8	1
ISR_ERR338985	Israel	52	9
ISR_ERR338991	Israel	52	10
ISR_ERR339005	Israel	276	4
ISR_ERR339015	Israel	52	9
ISR_ERR339016	Israel	52	9
ISR_ERR339017	Israel	52	9
JPN_W18_07645_1	Japan	95	11
JPN_W18_07645_2	Japan	19	11
JPN_W18_07645_3	Japan	21	6
JPN_W18_07645_4	Japan	243	11
JPN_W18_07645_5	Japan	21	11
JPN_W18_07645_6	Japan	100	11
JPN_W18_07645_7	Japan	21	11
LTU_ERR338975	Lithuania	7	1
LTU_ERR338993	Lithuania	52	10
LTU_ERR339007	Lithuania	7	1
LTU_ERR339009	Lithuania	7	1
NET_13013585-001	Netherlands	100	6
NET_13014297-024	Netherlands	29	7
NET_13014401-007	Netherlands	135	6
NET_13014405-020	Netherlands	21	11
NET_13014649-007	Netherlands	29	7
NET_13014962-004	Netherlands	29	7
NET_13015135-019	Netherlands	122	11
NET_13015631-021	Netherlands	21	6
SVK_16DD0652	Slovakia	21	6
UNK_ERR338979	Unknown	7	1
UNK_ERR338983	Unknown	21	6
UNK_ERR338989	Unknown	52	9
UNK_ERR338995	Unknown	7	1
UNK_ERR338997	Unknown	275	4
UNK_ERR338999	Unknown	52	10
UNK_ERR339012	Unknown	52	9
UNK_ERR339013	Unknown	52	9
UNK_ERR339018	Unknown	7	1
UNK_ERR339021	Unknown	52	9
ESP_ERR4194606	Spain	21	6
UNK_MS1-NTCT	Unknown	null_tkt	2
USA_SRR10295150	USA	43	10
USA_SRR10295161	USA	34	11
USA_SRR10295165	USA	51	9
USA_SRR10295167	USA	30	11
USA_SRR10295169	USA	69	10
The 455 genomes in the international dataset with county, MLST genotype (complete and incomplete) and FastBAPs cluster number.
