# Supplementary material for: Genomic analysis of the 2017 Aotearoa New Zealand outbreak of Mycoplasma bovis and its position within the global population structure
Source: Front Microbiol. 2025 Jul 23;16:1600146. doi: 10.3389/fmicb.2025.1600146 (PMC12326744; doi:10.3389/fmicb.2025.1600146)
Supplement: Supplementary Table 2 — The MLST genotype and pta truncations for 840 New Zealand genomes. [file Data_Sheet_2.csv]

Genome Name	ST	dnaA	gltX	gpsA	gyrB	pta2	tdk	tkt	SNP variants to ST21 & SRST2 results for pta2	Prokka find truncated pta2
NZ_B0001	21	1	3	3	3	2	3	6
NZ_B0002	21	1	3	3	3	2	3	6
NZ_B0003	21	1	3	3	3	2	3	6
NZ_B0004	21	1	3	3	3	2	3	6
NZ_B0005	21	1	3	3	3	2	3	6
NZ_B0006	21	1	3	3	3	2	3	6
NZ_B0007	21	1	3	3	3	2	3	6
NZ_B0008	21	1	3	3	3	2	3	6
NZ_B0009	21	1	3	3	3	2	3	6
NZ_B0010	21	1	3	3	3	2	3	6
NZ_B0011	21	1	3	3	3	2	3	6
NZ_B0012	21	1	3	3	3	2	3	6
NZ_B0013	21	1	3	3	3	2	3	6
NZ_B0014	21	1	3	3	3	2	3	6
NZ_B0015	21	1	3	3	3	2	3	6
NZ_B0016	21	1	3	3	3	2	3	6
NZ_B0017	21	1	3	3	3	2	3	6
NZ_B0018	21	1	3	3	3	2	3	6
NZ_B0019	21	1	3	3	3	2	3	6
NZ_B0020	21	1	3	3	3	2	3	6
NZ_B0021	21	1	3	3	3	2	3	6
NZ_B0022	21	1	3	3	3	2	3	6
NZ_B0023	21	1	3	3	3	2	3	6
NZ_B0024	21	1	3	3	3	2	3	6
NZ_B0025	21	1	3	3	3	2	3	6
NZ_B0026	21	1	3	3	3	2	3	6
NZ_B0027	21	1	3	3	3	2	3	6
NZ_B0028	21	1	3	3	3	2	3	6
NZ_ZZ001	21	1	3	3	3	2	3	6
NZ_ZZ002	21	1	3	3	3	2	3	6
NZ_B0029	21	1	3	3	3	2	3	6
NZ_B0030	21	1	3	3	3	2	3	6
NZ_B0031	21	1	3	3	3	2	3	6
NZ_B0032	21	1	3	3	3	2	3	6
NZ_B0033	21	1	3	3	3	2	3	6
NZ_B0034	21	1	3	3	3	2	3	6
NZ_B0035	21	1	3	3	3	2	3	6
NZ_B0036	21	1	3	3	3	2	3	6
NZ_B0037	21	1	3	3	3	2	3	6
NZ_B0038	21	1	3	3	3	2	3	6
NZ_B0039	21	1	3	3	3	2	3	6
NZ_B0040	21	1	3	3	3	2	3	6
NZ_B0041	21	1	3	3	3	2	3	6
NZ_B0042	21	1	3	3	3	2	3	6
NZ_B0043	21	1	3	3	3	2	3	6
NZ_B0044	21	1	3	3	3	2	3	6
NZ_B0045	21	1	3	3	3	2	3	6
NZ_B0046	21	1	3	3	3	2	3	6
NZ_B0047	21	1	3	3	3	2	3	6
NZ_B0048	21	1	3	3	3	2	3	6
NZ_B0049	21	1	3	3	3	2	3	6
NZ_B0050	21	1	3	3	3	2	3	6
NZ_M0001	21	1	3	3	3	2	3	6
NZ_M0002	21	1	3	3	3	2	3	6
NZ_ZZ003	21	1	3	3	3	2	3	6
NZ_M0003	21	1	3	3	3	2	3	6
NZ_M0004	21	1	3	3	3	2	3	6
NZ_M0005	21	1	3	3	3	2	3	6
NZ_M0006	21	1	3	3	3	2	3	6
NZ_M0007	21	1	3	3	3	2	3	6
NZ_M0008	21	1	3	3	3	2	3	6
NZ_M0009	21	1	3	3	3	2	3	6
NZ_M0010	21	1	3	3	3	2	3	6
NZ_M0011	21	1	3	3	3	2	3	6
NZ_M0012	21	1	3	3	3	2	3	6
NZ_M0013	21	1	3	3	3	2	3	6
NZ_M0014	21	1	3	3	3	2	3	6
NZ_M0015	21	1	3	3	3	2	3	6
NZ_M0016	21	1	3	3	3	2	3	6
NZ_M0017	21	1	3	3	3	2	3	6
NZ_M0018	21	1	3	3	3	2	3	6
NZ_M0019	21	1	3	3	3	2	3	6
NZ_M0020	21	1	3	3	3	2	3	6
NZ_M0021	21	1	3	3	3	2	3	6
NZ_M0022	21	1	3	3	3	2	3	6
NZ_M0023	21	1	3	3	3	2	3	6
NZ_M0024	21	1	3	3	3	2	3	6
NZ_M0025	21	1	3	3	3	2	3	6
NZ_M0026	21	1	3	3	3	2	3	6
NZ_M0027	21	1	3	3	3	2	3	6
NZ_M0028	21	1	3	3	3	2	3	6
NZ_M0029	21	1	3	3	3	2	3	6
NZ_M0030	21	1	3	3	3	2	3	6
NZ_M0031	21	1	3	3	3	2	3	6
NZ_M0032	21	1	3	3	3	2	3	6
NZ_M0033	21	1	3	3	3	2	3	6
NZ_M0034	21	1	3	3	3	2	3	6
NZ_M0035	21	1	3	3	3	2	3	6
NZ_M0036	21	1	3	3	3	2	3	6
NZ_M0037	21	1	3	3	3	2	3	6
NZ_M0038	21	1	3	3	3	2	3	6
NZ_M0039	21	1	3	3	3	2	3	6
NZ_M0040	21	1	3	3	3	2	3	6
NZ_M0041	21	1	3	3	3	2	3	6
NZ_M0042	21	1	3	3	3	2	3	6
NZ_M0043	21	1	3	3	3	2	3	6
NZ_M0044	21	1	3	3	3	2	3	6
NZ_M0045	21	1	3	3	3	2	3	6
NZ_M0046	21	1	3	3	3	2	3	6
NZ_M0047	21	1	3	3	3	2	3	6
NZ_M0048	21	1	3	3	3	2	3	6
NZ_M0049	21	1	3	3	3	2	3	6
NZ_M0050	21	1	3	3	3	2	3	6
NZ_K0001	21	1	3	3	3	2	3	6
NZ_K0002	21	1	3	3	3	2	3	6
NZ_K0003	21	1	3	3	3	2	3	6
NZ_K0004	21	1	3	3	3	2	3	6
NZ_K0005	21	1	3	3	3	2	3	6
NZ_K0006	21	1	3	3	3	2	3	6
NZ_K0007	21	1	3	3	3	2	3	6
NZ_K0008	21	1	3	3	3	2	3	6
NZ_K0009	21	1	3	3	3	2	3	6
NZ_K0010	21	1	3	3	3	2	3	6
NZ_K0011	21	1	3	3	3	2	3	6
NZ_K0012	21	1	3	3	3	2	3	6
NZ_K0013	NF_pta2	1	3	3	3	NF	3	6	pta2 loci not found by SRST2	Prokka find truncated pta2
NZ_K0014	NF_pta2	1	3	3	3	NF	3	6	pta2 loci not found by SRST2	Prokka find truncated pta2
NZ_K0015	NF_pta2	1	3	3	3	NF	3	6	pta2 loci not found by SRST2	Prokka find truncated pta2
NZ_K0016	21	1	3	3	3	2	3	6
NZ_K0017	21	1	3	3	3	2	3	6
NZ_K0018	21	1	3	3	3	2	3	6
NZ_K0019	21	1	3	3	3	2	3	6
NZ_K0020	21	1	3	3	3	2	3	6
NZ_K0021	21	1	3	3	3	2	3	6
NZ_K0022	21	1	3	3	3	2	3	6
NZ_K0023	21	1	3	3	3	2	3	6
NZ_K0024	21	1	3	3	3	2	3	6
NZ_K0025	21	1	3	3	3	2	3	6
NZ_K0026	21	1	3	3	3	2	3	6
NZ_K0027	21	1	3	3	3	2	3	6
NZ_K0028	21	1	3	3	3	2	3	6
NZ_K0029	21	1	3	3	3	2	3	6
NZ_K0030	21	1	3	3	3	2	3	6
NZ_K0031	21	1	3	3	3	2	3	6
NZ_K0032	21	1	3	3	3	2	3	6
NZ_K0033	21	1	3	3	3	2	3	6
NZ_K0034	21	1	3	3	3	2	3	6
NZ_K0035	21	1	3	3	3	2	3	6
NZ_K0036	21	1	3	3	3	2	3	6
NZ_K0037	21	1	3	3	3	2	3	6
NZ_K0038	249	30	3	3	3	2	3	6	dnaA allele 1 465bp C>T
NZ_K0039	21	1	3	3	3	2	3	6
NZ_K0040	21	1	3	3	3	2	3	6
NZ_K0041	21	1	3	3	3	2	3	6
NZ_K0042	21	1	3	3	3	2	3	6
NZ_K0043	21	1	3	3	3	2	3	6
NZ_K0044	21	1	3	3	3	2	3	6
NZ_K0045	21	1	3	3	3	2	3	6
NZ_K0046	21	1	3	3	3	2	3	6
NZ_K0047	21	1	3	3	3	2	3	6
NZ_K0048	21	1	3	3	3	2	3	6
NZ_K0049	21	1	3	3	3	2	3	6
NZ_K0050	21	1	3	3	3	2	3	6
NZ_S0051	21	1	3	3	3	2	3	6
NZ_S0052	21	1	3	3	3	2	3	6
NZ_S0053	21	1	3	3	3	2	3	6
NZ_S0054	21	1	3	3	3	2	3	6
NZ_S0055	21	1	3	3	3	2	3	6
NZ_SB052	21	1	3	3	3	2	3	6
NZ_SB053	21	1	3	3	3	2	3	6
NZ_SB054	21	1	3	3	3	2	3	6
NZ_SB055	21	1	3	3	3	2	3	6
NZ_S0056	21	1	3	3	3	2	3	6
NZ_SC053	21	1	3	3	3	2	3	6
NZ_SC054	21	1	3	3	3	2	3	6
NZ_SC055	21	1	3	3	3	2	3	6
NZ_SB056	21	1	3	3	3	2	3	6
NZ_S0057	21	1	3	3	3	2	3	6
NZ_SD054	21	1	3	3	3	2	3	6
NZ_SD055	21	1	3	3	3	2	3	6
NZ_SC056	21	1	3	3	3	2	3	6
NZ_SB057	21	1	3	3	3	2	3	6
NZ_S0058	21	1	3	3	3	2	3	6
NZ_SE055	21	1	3	3	3	2	3	6
NZ_SD056	21	1	3	3	3	2	3	6
NZ_SC057	21	1	3	3	3	2	3	6
NZ_SB058	21	1	3	3	3	2	3	6
NZ_S0059	21	1	3	3	3	2	3	6
NZ_SE056	21	1	3	3	3	2	3	6
NZ_SD057	21	1	3	3	3	2	3	6
NZ_SC058	21	1	3	3	3	2	3	6
NZ_SB059	21	1	3	3	3	2	3	6
NZ_S0060	250	29	3	3	3	2	3	6	dnaA allele 1 181bp G>A
NZ_SE057	21	1	3	3	3	2	3	6
NZ_SD058	21	1	3	3	3	2	3	6
NZ_SC059	21	1	3	3	3	2	3	6	pta_2 SRST2 found	Prokka find truncated pta2
NZ_SB060	NF_pta2	1	3	3	3	NF	3	6	pta2 loci not found by SRST2	Prokka find truncated pta2
NZ_S0061	21	1	3	3	3	2	3	6
NZ_SE058	21	1	3	3	3	2	3	6
NZ_SD059	21	1	3	3	3	2	3	6
NZ_SC060	21	1	3	3	3	2	3	6
NZ_SB061	21	1	3	3	3	2	3	6
NZ_S0062	21	1	3	3	3	2	3	6
NZ_SE059	21	1	3	3	3	2	3	6
NZ_SD060	NF_pta2	1	3	3	3	NF	3	6	pta2 loci not found by SRST2	Prokka find truncated pta2
NZ_SC061	21	1	3	3	3	2	3	6
NZ_SB062	21	1	3	3	3	2	3	6
NZ_S0063	21	1	3	3	3	2	3	6
NZ_SE060	21	1	3	3	3	2	3	6
NZ_SD061	21	1	3	3	3	2	3	6
NZ_SC062	21	1	3	3	3	2	3	6
NZ_SB063	21	1	3	3	3	2	3	6	pta_2 SRST2 found	Prokka find truncated pta2
NZ_S0064	21	1	3	3	3	2	3	6
NZ_M0065	21	1	3	3	3	2	3	6
NZ_M0066	21	1	3	3	3	2	3	6
NZ_M0067	21	1	3	3	3	2	3	6
NZ_M0068	21	1	3	3	3	2	3	6
NZ_M0069	21	1	3	3	3	2	3	6
NZ_M0070	21	1	3	3	3	2	3	6
NZ_M0071	21	1	3	3	3	2	3	6
NZ_M0072	21	1	3	3	3	2	3	6
NZ_M0073	21	1	3	3	3	2	3	6
NZ_M0074	21	1	3	3	3	2	3	6
NZ_M0075	21	1	3	3	3	2	3	6
NZ_M0076	21	1	3	3	3	2	3	6
NZ_M0077	21	1	3	3	3	2	3	6	pta_2 SRST2 found	Prokka find truncated pta2
NZ_M0078	21	1	3	3	3	2	3	6
NZ_M0079	21	1	3	3	3	2	3	6
NZ_M0080	21	1	3	3	3	2	3	6
NZ_M0081	21	1	3	3	3	2	3	6
NZ_M0082	21	1	3	3	3	2	3	6
NZ_M0083	21	1	3	3	3	2	3	6	pta_2 SRST2 found	Prokka find truncated pta2
NZ_M0084	NF_pta2	1	3	3	3	NF	3	6	pta2 loci not found by SRST2	Prokka find truncated pta2
NZ_M0085	NF_pta2	1	3	3	3	NF	3	6	pta2 loci not found by SRST2	Prokka find truncated pta2
NZ_M0086	NF_pta2	1	3	3	3	NF	3	6	pta2 loci not found by SRST2	Prokka find truncated pta2
NZ_M0087	NF_pta2	1	3	3	3	NF	3	6	pta2 loci not found by SRST2	Prokka find truncated pta2
NZ_M0088	21	1	3	3	3	2	3	6
NZ_M0089	21	1	3	3	3	2	3	6
NZ_M0090	21	1	3	3	3	2	3	6
NZ_M0091	21	1	3	3	3	2	3	6
NZ_M0092	21	1	3	3	3	2	3	6
NZ_M0093	21	1	3	3	3	2	3	6
NZ_M0094	21	1	3	3	3	2	3	6
NZ_M0095	21	1	3	3	3	2	3	6
NZ_M0096	21	1	3	3	3	2	3	6
NZ_M0097	21	1	3	3	3	2	3	6
NZ_M0098	21	1	3	3	3	2	3	6
NZ_M0099	21	1	3	3	3	2	3	6
NZ_M0100	21	1	3	3	3	2	3	6
NZ_M0101	21	1	3	3	3	2	3	6
NZ_M0102	251	1	3	3	3	2	26	6	tdk allele 3 7bp A>G
NZ_M0103	251	1	3	3	3	2	26	6	tdk allele 3 7bp A>G
NZ_M0104	21	1	3	3	3	2	3	6
NZ_M0105	21	1	3	3	3	2	3	6
NZ_M0106	21	1	3	3	3	2	3	6
NZ_M0107	21	1	3	3	3	2	3	6
NZ_M0108	21	1	3	3	3	2	3	6
NZ_M0109	252	1	22	3	3	2	3	6	gltX allele 3 359bp G>T
NZ_M0110	252	1	22	3	3	2	3	6	gltX allele 3 359bp G>T
NZ_M0111	21	1	3	3	3	2	3	6
NZ_M0112	21	1	3	3	3	2	3	6
NZ_M0113	NF_pta2	1	3	3	3	NF	3	6	pta2 loci not found by SRST2	Prokka find truncated pta2
NZ_M0114	21	1	3	3	3	2	3	6	pta_2 SRST2 found	Prokka find truncated pta2
NZ_P0001	21	1	3	3	3	2	3	6
NZ_P0002	21	1	3	3	3	2	3	6
NZ_P0003	21	1	3	3	3	2	3	6
NZ_P0004	21	1	3	3	3	2	3	6
NZ_P0005	21	1	3	3	3	2	3	6
NZ_P0006	21	1	3	3	3	2	3	6
NZ_P0007	21	1	3	3	3	2	3	6
NZ_P0008	21	1	3	3	3	2	3	6
NZ_P0009	21	1	3	3	3	2	3	6
NZ_P0010	NF_pta2	1	3	3	3	NF	3	6	pta2 loci not found by SRST2	Prokka find truncated pta2
NZ_P0011	NF_pta2	1	3	3	3	NF	3	6	pta2 loci not found by SRST2	Prokka find truncated pta2
NZ_P0012	NF_pta2	1	3	3	3	NF	3	6	pta2 loci not found by SRST2	Prokka find truncated pta2
NZ_P0013	21	1	3	3	3	2	3	6	pta_2 SRST2 found	Prokka find truncated pta2
NZ_P0014	21	1	3	3	3	2	3	6
NZ_P0015	21	1	3	3	3	2	3	6
NZ_P0016	21	1	3	3	3	2	3	6
NZ_P0017	21	1	3	3	3	2	3	6
NZ_P0018	NF_pta2	1	3	3	3	NF	3	6	pta2 loci not found by SRST2	Prokka find truncated pta2
NZ_P0019	NF_pta2	1	3	3	3	NF	3	6	pta2 loci not found by SRST2	Prokka find truncated pta2
NZ_P0020	NF_pta2	1	3	3	3	NF	3	6	pta2 loci not found by SRST2	Prokka find truncated pta2
NZ_P0021	NF_pta2	1	3	3	3	NF	3	6	pta2 loci not found by SRST2	Prokka find truncated pta2
NZ_P0022	NF_pta2	1	3	3	3	NF	3	6	pta2 loci not found by SRST2	Prokka find truncated pta2
NZ_P0023	NF_pta2	1	3	3	3	NF	3	6	pta2 loci not found by SRST2	Prokka find truncated pta2
NZ_P0024	21	1	3	3	3	2	3	6
NZ_P0025	21	1	3	3	3	2	3	6
NZ_P0026	21	1	3	3	3	2	3	6
NZ_P0027	21	1	3	3	3	2	3	6
NZ_P0028	21	1	3	3	3	2	3	6
NZ_P0029	21	1	3	3	3	2	3	6
NZ_P0030	21	1	3	3	3	2	3	6
NZ_P0031	NF_pta2	1	3	3	3	NF	3	6	pta2 loci not found by SRST2	Prokka find truncated pta2
NZ_P0032	NF_pta2	1	3	3	3	NF	3	6	pta2 loci not found by SRST2	Prokka find truncated pta2
NZ_P0033	21	1	3	3	3	2	3	6	pta_2 SRST2 found	Prokka find truncated pta2
NZ_P0034	21	1	3	3	3	2	3	6
NZ_P0035	NF_pta2	1	3	3	3	NF	3	6	pta2 loci not found by SRST2	Prokka find truncated pta2
NZ_P0036	21	1	3	3	3	2	3	6
NZ_P0037	21	1	3	3	3	2	3	6
NZ_P0038	21	1	3	3	3	2	3	6
NZ_P0039	21	1	3	3	3	2	3	6
NZ_P0040	21	1	3	3	3	2	3	6
NZ_P0041	NF_pta2	1	3	3	3	NF	3	6	pta2 loci not found by SRST2	Prokka find truncated pta2
NZ_P0042	21	1	3	3	3	2	3	6	pta_2 SRST2 found	Prokka find truncated pta2
NZ_P0043	21	1	3	3	3	2	3	6
NZ_P0044	21	1	3	3	3	2	3	6
NZ_P0045	21	1	3	3	3	2	3	6
NZ_P0046	21	1	3	3	3	2	3	6
NZ_P0047	21	1	3	3	3	2	3	6
NZ_P0048	21	1	3	3	3	2	3	6
NZ_P0049	21	1	3	3	3	2	3	6
NZ_P0050	NF_pta2	1	3	3	3	NF	3	6	pta2 loci not found by SRST2	Prokka find truncated pta2
NZ_S0151	21	1	3	3	3	2	3	6	pta_2 SRST2 found	Prokka find truncated pta2
NZ_S0152	NF_pta2	1	3	3	3	NF	3	6	pta2 loci not found by SRST2	Prokka find truncated pta2
NZ_S0153	NF_pta2	1	3	3	3	NF	3	6	pta2 loci not found by SRST2	Prokka find truncated pta2
NZ_S0154	NF_pta2	1	3	3	3	NF	3	6	pta2 loci not found by SRST2	Prokka find truncated pta2
NZ_S0155	21	1	3	3	3	2	3	6	pta_2 SRST2 found	Prokka find truncated pta2
NZ_S0156	21	1	3	3	3	2	3	6
NZ_S0157	21	1	3	3	3	2	3	6
NZ_S0158	21	1	3	3	3	2	3	6
NZ_S0159	21	1	3	3	3	2	3	6
NZ_S0160	21	1	3	3	3	2	3	6
NZ_S0161	21	1	3	3	3	2	3	6
NZ_S0162	21	1	3	3	3	2	3	6
NZ_S0163	21	1	3	3	3	2	3	6
NZ_S0164	21	1	3	3	3	2	3	6
NZ_S0165	21	1	3	3	3	2	3	6
NZ_S0166	21	1	3	3	3	2	3	6
NZ_S0167	21	1	3	3	3	2	3	6
NZ_S0168	21	1	3	3	3	2	3	6
NZ_S0169	21	1	3	3	3	2	3	6
NZ_S0170	21	1	3	3	3	2	3	6
NZ_S0171	21	1	3	3	3	2	3	6
NZ_S0172	21	1	3	3	3	2	3	6
NZ_S0173	NF_pta2	1	3	3	3	NF	3	6	pta2 loci not found by SRST2	Prokka find truncated pta2
NZ_S0174	NF_pta2	1	3	3	3	NF	3	6	pta2 loci not found by SRST2	Prokka find truncated pta2
NZ_S0175	21	1	3	3	3	2	3	6
NZ_S0176	21	1	3	3	3	2	3	6
NZ_S0177	21	1	3	3	3	2	3	6
NZ_S0178	21	1	3	3	3	2	3	6
NZ_S0179	21	1	3	3	3	2	3	6
NZ_S0180	21	1	3	3	3	2	3	6
NZ_S0181	21	1	3	3	3	2	3	6
NZ_S0182	21	1	3	3	3	2	3	6
NZ_S0183	21	1	3	3	3	2	3	6
NZ_S0184	21	1	3	3	3	2	3	6
NZ_S0185	21	1	3	3	3	2	3	6
NZ_S0186	21	1	3	3	3	2	3	6
NZ_S0187	21	1	3	3	3	2	3	6
NZ_S0188	21	1	3	3	3	2	3	6
NZ_S0189	21	1	3	3	3	2	3	6
NZ_S0190	21	1	3	3	3	2	3	6
NZ_S0191	21	1	3	3	3	2	3	6
NZ_S0192	21	1	3	3	3	2	3	6
NZ_S0193	21	1	3	3	3	2	3	6
NZ_S0194	21	1	3	3	3	2	3	6
NZ_S0195	21	1	3	3	3	2	3	6
NZ_S0196	21	1	3	3	3	2	3	6
NZ_S0197	21	1	3	3	3	2	3	6
NZ_S0198	21	1	3	3	3	2	3	6
NZ_S0199	21	1	3	3	3	2	3	6
NZ_S0200	NF_tdk	1	3	3	3	2	NF	6	tdk loci not found
NZ_LL001	21	1	3	3	3	2	3	6
NZ_LL002	21	1	3	3	3	2	3	6
NZ_LL003	21	1	3	3	3	2	3	6
NZ_LL004	21	1	3	3	3	2	3	6
NZ_LL005	21	1	3	3	3	2	3	6
NZ_LL006	253	31	3	3	3	2	3	6	dnaA allele 1 455bp G>A
NZ_LL007	253	31	3	3	3	2	3	6	dnaA allele 1 455bp G>A
NZ_LL008	21	1	3	3	3	2	3	6
NZ_LL009	21	1	3	3	3	2	3	6
NZ_LL010	21	1	3	3	3	2	3	6
NZ_LL011	21	1	3	3	3	2	3	6
NZ_LL012	21	1	3	3	3	2	3	6
NZ_LL013	21	1	3	3	3	2	3	6
NZ_LL014	21	1	3	3	3	2	3	6
NZ_LL015	21	1	3	3	3	2	3	6
NZ_LL016	21	1	3	3	3	2	3	6
NZ_LL017	254	1	3	3	3	36	3	6	pta2 allele 2 264bp T>C
NZ_LL018	21	1	3	3	3	2	3	6
NZ_LL019	21	1	3	3	3	2	3	6
NZ_LL020	21	1	3	3	3	2	3	6
NZ_LL021	21	1	3	3	3	2	3	6
NZ_LL022	21	1	3	3	3	2	3	6
NZ_LL023	21	1	3	3	3	2	3	6
NZ_LL024	21	1	3	3	3	2	3	6
NZ_LL025	21	1	3	3	3	2	3	6
NZ_LL026	21	1	3	3	3	2	3	6
NZ_LL027	21	1	3	3	3	2	3	6
NZ_LL028	21	1	3	3	3	2	3	6
NZ_LL029	21	1	3	3	3	2	3	6
NZ_LL030	21	1	3	3	3	2	3	6
NZ_LL031	21	1	3	3	3	2	3	6
NZ_LL032	21	1	3	3	3	2	3	6
NZ_LL033	21	1	3	3	3	2	3	6
NZ_LL034	21	1	3	3	3	2	3	6
NZ_LL035	21	1	3	3	3	2	3	6
NZ_LL036	21	1	3	3	3	2	3	6
NZ_LL037	21	1	3	3	3	2	3	6
NZ_LL038	21	1	3	3	3	2	3	6
NZ_LL039	21	1	3	3	3	2	3	6
NZ_LL040	21	1	3	3	3	2	3	6
NZ_LL041	21	1	3	3	3	2	3	6
NZ_LL042	21	1	3	3	3	2	3	6
NZ_LL043	21	1	3	3	3	2	3	6
NZ_LL044	21	1	3	3	3	2	3	6
NZ_LL045	21	1	3	3	3	2	3	6
NZ_LL046	21	1	3	3	3	2	3	6
NZ_LL047	21	1	3	3	3	2	3	6
NZ_LL048	21	1	3	3	3	2	3	6
NZ_LL049	21	1	3	3	3	2	3	6
NZ_LL050	21	1	3	3	3	2	3	6
NZ_E0001	21	1	3	3	3	2	3	6
NZ_E0002	21	1	3	3	3	2	3	6
NZ_E0003	21	1	3	3	3	2	3	6
NZ_E0004	21	1	3	3	3	2	3	6
NZ_E0005	21	1	3	3	3	2	3	6
NZ_E0006	21	1	3	3	3	2	3	6
NZ_E0007	21	1	3	3	3	2	3	6
NZ_E0008	21	1	3	3	3	2	3	6
NZ_E0009	21	1	3	3	3	2	3	6
NZ_E0010	273	1	21	3	3	2	3	6	gltX allele 3 246bp C>A
NZ_E0011	21	1	3	3	3	2	3	6
NZ_E0012	273	1	21	3	3	2	3	6	gltX allele 3 246bp C>A
NZ_E0013	21	1	3	3	3	2	3	6
NZ_E0014	21	1	3	3	3	2	3	6
NZ_E0015	21	1	3	3	3	2	3	6
NZ_E0016	255	1	3	3	3	2	3	42	tkt allele 6 13bp C>T
NZ_E0017	21	1	3	3	3	2	3	6
NZ_E0018	21	1	3	3	3	2	3	6
NZ_E0019	273	1	21	3	3	2	3	6	gltX allele 3 246bp C>A
NZ_E0020	21	1	3	3	3	2	3	6
NZ_E0021	21	1	3	3	3	2	3	6
NZ_E0022	21	1	3	3	3	2	3	6
NZ_E0023	21	1	3	3	3	2	3	6
NZ_E0024	273	1	21	3	3	2	3	6	gltX allele 3 246bp C>A
NZ_E0025	273	1	21	3	3	2	3	6	gltX allele 3 246bp C>A
NZ_E0026	21	1	3	3	3	2	3	6
NZ_E0027	21	1	3	3	3	2	3	6
NZ_E0028	273	1	21	3	3	2	3	6	gltX allele 3 246bp C>A
NZ_E0029	273	1	21	3	3	2	3	6	gltX allele 3 246bp C>A
NZ_E0030	21	1	3	3	3	2	3	6
NZ_E0031	21	1	3	3	3	2	3	6
NZ_E0032	21	1	3	3	3	2	3	6
NZ_E0033	21	1	3	3	3	2	3	6
NZ_E0034	21	1	3	3	3	2	3	6
NZ_E0035	21	1	3	3	3	2	3	6
NZ_E0036	21	1	3	3	3	2	3	6
NZ_E0037	21	1	3	3	3	2	3	6
NZ_E0038	21	1	3	3	3	2	3	6
NZ_E0039	21	1	3	3	3	2	3	6
NZ_E0040	21	1	3	3	3	2	3	6
NZ_E0041	21	1	3	3	3	2	3	6
NZ_E0042	21	1	3	3	3	2	3	6
NZ_E0043	273	1	21	3	3	2	3	6	gltX allele 3 246bp C>A
NZ_E0044	21	1	3	3	3	2	3	6
NZ_E0045	21	1	3	3	3	2	3	6
NZ_E0046	21	1	3	3	3	2	3	6
NZ_E0047	21	1	3	3	3	2	3	6
NZ_E0048	21	1	3	3	3	2	3	6
NZ_E0049	21	1	3	3	3	2	3	6
NZ_E0050	21	1	3	3	3	2	3	6
NZ_Z0051	21	1	3	3	3	2	3	6
NZ_Z0052	21	1	3	3	3	2	3	6
NZ_Z0053	21	1	3	3	3	2	3	6
NZ_Z0054	21	1	3	3	3	2	3	6
NZ_Z0055	21	1	3	3	3	2	3	6
NZ_Z0056	21	1	3	3	3	2	3	6
NZ_Z0057	21	1	3	3	3	2	3	6
NZ_Z0058	21	1	3	3	3	2	3	6
NZ_Z0059	21	1	3	3	3	2	3	6
NZ_Z0060	21	1	3	3	3	2	3	6
NZ_Z0061	21	1	3	3	3	2	3	6
NZ_Z0062	21	1	3	3	3	2	3	6
NZ_Z0063	21	1	3	3	3	2	3	6
NZ_Z0064	21	1	3	3	3	2	3	6
NZ_Z0065	21	1	3	3	3	2	3	6
NZ_Z0066	21	1	3	3	3	2	3	6
NZ_Z0067	21	1	3	3	3	2	3	6
NZ_Z0068	21	1	3	3	3	2	3	6
NZ_Z0069	21	1	3	3	3	2	3	6
NZ_Z0070	21	1	3	3	3	2	3	6
NZ_Z0071	21	1	3	3	3	2	3	6
NZ_Z0072	21	1	3	3	3	2	3	6
NZ_Z0073	21	1	3	3	3	2	3	6
NZ_Z0074	21	1	3	3	3	2	3	6
NZ_Z0075	21	1	3	3	3	2	3	6
NZ_Z0076	21	1	3	3	3	2	3	6
NZ_Z0077	21	1	3	3	3	2	3	6
NZ_Z0078	21	1	3	3	3	2	3	6
NZ_Z0079	21	1	3	3	3	2	3	6
NZ_Z0080	21	1	3	3	3	2	3	6
NZ_Z0081	273	1	21	3	3	2	3	6	gltX allele 3 246bp C>A
NZ_Z0082	21	1	3	3	3	2	3	6
NZ_Z0083	21	1	3	3	3	2	3	6
NZ_Z0084	21	1	3	3	3	2	3	6
NZ_Z0085	21	1	3	3	3	2	3	6
NZ_Z0086	21	1	3	3	3	2	3	6
NZ_Z0087	21	1	3	3	3	2	3	6
NZ_Z0088	21	1	3	3	3	2	3	6
NZ_Z0089	21	1	3	3	3	2	3	6
NZ_Z0090	21	1	3	3	3	2	3	6
NZ_Z0091	21	1	3	3	3	2	3	6
NZ_Z0092	21	1	3	3	3	2	3	6
NZ_Z0093	21	1	3	3	3	2	3	6
NZ_Z0094	21	1	3	3	3	2	3	6
NZ_Z0095	21	1	3	3	3	2	3	6
NZ_Z0096	21	1	3	3	3	2	3	6
NZ_Z0097	21	1	3	3	3	2	3	6
NZ_Z0098	21	1	3	3	3	2	3	6
NZ_Z0099	21	1	3	3	3	2	3	6
NZ_Z0100	21	1	3	3	3	2	3	6
NZ_0U001	21	1	3	3	3	2	3	6
NZ_0U002	21	1	3	3	3	2	3	6
NZ_0U003	21	1	3	3	3	2	3	6
NZ_0U004	21	1	3	3	3	2	3	6
NZ_0U005	21	1	3	3	3	2	3	6
NZ_0U006	21	1	3	3	3	2	3	6
NZ_0U007	21	1	3	3	3	2	3	6
NZ_0U008	21	1	3	3	3	2	3	6
NZ_0U009	21	1	3	3	3	2	3	6
NZ_0U010	21	1	3	3	3	2	3	6
NZ_0U011	21	1	3	3	3	2	3	6
NZ_0U012	21	1	3	3	3	2	3	6
NZ_0U013	21	1	3	3	3	2	3	6
NZ_0U014	21	1	3	3	3	2	3	6
NZ_0U015	21	1	3	3	3	2	3	6
NZ_0U016	21	1	3	3	3	2	3	6
NZ_0U017	21	1	3	3	3	2	3	6
NZ_0U018	21	1	3	3	3	2	3	6
NZ_0U019	21	1	3	3	3	2	3	6
NZ_0U020	21	1	3	3	3	2	3	6
NZ_0U021	21	1	3	3	3	2	3	6
NZ_0U022	21	1	3	3	3	2	3	6
NZ_0U023	21	1	3	3	3	2	3	6
NZ_0U024	21	1	3	3	3	2	3	6
NZ_0U025	21	1	3	3	3	2	3	6
NZ_0U026	21	1	3	3	3	2	3	6
NZ_0U027	21	1	3	3	3	2	3	6
NZ_0U028	21	1	3	3	3	2	3	6
NZ_0U029	21	1	3	3	3	2	3	6
NZ_0U030	21	1	3	3	3	2	3	6
NZ_0U031	21	1	3	3	3	2	3	6
NZ_0U032	21	1	3	3	3	2	3	6
NZ_0U033	21	1	3	3	3	2	3	6
NZ_0U034	21	1	3	3	3	2	3	6
NZ_0U035	21	1	3	3	3	2	3	6
NZ_0U036	256	32	3	3	3	2	3	6	dnaA allele 1 427bp G>A
NZ_0U037	256	32	3	3	3	2	3	6	dnaA allele 1 427bp G>A
NZ_0U038	21	1	3	3	3	2	3	6
NZ_0U039	21	1	3	3	3	2	3	6
NZ_0U040	21	1	3	3	3	2	3	6
NZ_0U041	21	1	3	3	3	2	3	6
NZ_0U042	21	1	3	3	3	2	3	6
NZ_0U043	21	1	3	3	3	2	3	6
NZ_0U044	21	1	3	3	3	2	3	6
NZ_0U045	21	1	3	3	3	2	3	6
NZ_0U046	21	1	3	3	3	2	3	6
NZ_0U047	21	1	3	3	3	2	3	6
NZ_0U048	21	1	3	3	3	2	3	6
NZ_0U049	21	1	3	3	3	2	3	6
NZ_0U050	21	1	3	3	3	2	3	6
NZ_0U051	257	1	3	26	3	2	3	6	gpsA allele 3 115bp G>A
NZ_0U052	21	1	3	3	3	2	3	6
NZ_0U053	21	1	3	3	3	2	3	6
NZ_0U054	21	1	3	3	3	2	3	6
NZ_0U055	21	1	3	3	3	2	3	6
NZ_0U056	21	1	3	3	3	2	3	6
NZ_0U057	21	1	3	3	3	2	3	6
NZ_0U058	21	1	3	3	3	2	3	6
NZ_0U059	21	1	3	3	3	2	3	6
NZ_0U060	21	1	3	3	3	2	3	6
NZ_0U061	258	1	3	25	3	2	3	6	gpsA allele 3 49bp G>A
NZ_0U062	258	1	3	25	3	2	3	6	gpsA allele 3 49bp G>A
NZ_0U063	21	1	3	3	3	2	3	6
NZ_0U064	21	1	3	3	3	2	3	6
NZ_0U065	21	1	3	3	3	2	3	6
NZ_ZZ004	21	1	3	3	3	2	3	6
NZ_ZZ005	21	1	3	3	3	2	3	6
NZ_ZZ006	21	1	3	3	3	2	3	6
NZ_ZZ007	21	1	3	3	3	2	3	6
NZ_ZZ008	21	1	3	3	3	2	3	6
NZ_ZZ009	21	1	3	3	3	2	3	6
NZ_ZZ010	21	1	3	3	3	2	3	6
NZ_ZZ011	21	1	3	3	3	2	3	6
NZ_ZZ012	21	1	3	3	3	2	3	6
NZ_ZZ013	21	1	3	3	3	2	3	6
NZ_ZZ014	21	1	3	3	3	2	3	6
NZ_ZZ015	21	1	3	3	3	2	3	6
NZ_0U066	21	1	3	3	3	2	3	6
NZ_0U067	21	1	3	3	3	2	3	6
NZ_0U068	21	1	3	3	3	2	3	6
NZ_0U069	21	1	3	3	3	2	3	6
NZ_0U070	21	1	3	3	3	2	3	6
NZ_0U071	21	1	3	3	3	2	3	6
NZ_0U072	21	1	3	3	3	2	3	6
NZ_0U073	21	1	3	3	3	2	3	6
NZ_0U074	21	1	3	3	3	2	3	6
NZ_0U075	21	1	3	3	3	2	3	6
NZ_0U076	21	1	3	3	3	2	3	6
NZ_0U077	21	1	3	3	3	2	3	6
NZ_0U078	21	1	3	3	3	2	3	6
NZ_0U079	21	1	3	3	3	2	3	6
NZ_0U080	21	1	3	3	3	2	3	6
NZ_0U081	21	1	3	3	3	2	3	6
NZ_0U082	21	1	3	3	3	2	3	6
NZ_0U083	21	1	3	3	3	2	3	6
NZ_0U084	21	1	3	3	3	2	3	6
NZ_0U085	21	1	3	3	3	2	3	6
NZ_0U086	21	1	3	3	3	2	3	6
NZ_0U087	21	1	3	3	3	2	3	6
NZ_0U088	21	1	3	3	3	2	3	6
NZ_0U089	NF_tdk	1	3	3	3	2	NF	6	tdk loci not found
NZ_ZZ016	21	1	3	3	3	2	3	6
NZ_0U090	21	1	3	3	3	2	3	6
NZ_ZZ017	21	1	3	3	3	2	3	6
NZ_0U091	21	1	3	3	3	2	3	6
NZ_0U092	21	1	3	3	3	2	3	6
NZ_ZZ018	21	1	3	3	3	2	3	6
NZ_0U093	21	1	3	3	3	2	3	6
NZ_0U094	21	1	3	3	3	2	3	6
NZ_ZZ019	21	1	3	3	3	2	3	6
NZ_AS001	21	1	3	3	3	2	3	6
NZ_AS002	21	1	3	3	3	2	3	6
NZ_AS003	21	1	3	3	3	2	3	6
NZ_AS004	21	1	3	3	3	2	3	6
NZ_AS005	21	1	3	3	3	2	3	6
NZ_AS006	21	1	3	3	3	2	3	6
NZ_AS007	21	1	3	3	3	2	3	6
NZ_AS008	21	1	3	3	3	2	3	6
NZ_AS009	21	1	3	3	3	2	3	6
NZ_AS010	21	1	3	3	3	2	3	6
NZ_AS011	21	1	3	3	3	2	3	6
NZ_AS012	21	1	3	3	3	2	3	6
NZ_AS013	21	1	3	3	3	2	3	6
NZ_AS014	21	1	3	3	3	2	3	6
NZ_AS015	21	1	3	3	3	2	3	6
NZ_AS016	21	1	3	3	3	2	3	6
NZ_AS777	21	1	3	3	3	2	3	6
NZ_AS778	21	1	3	3	3	2	3	6
NZ_AS779	21	1	3	3	3	2	3	6
NZ_AS780	21	1	3	3	3	2	3	6
NZ_AS781	21	1	3	3	3	2	3	6
NZ_AS782	21	1	3	3	3	2	3	6
NZ_XX001	259	33	21	3	3	2	3	6	gltX allele 3 246bp C>A and dnaA allele 1 205bp A>G
NZ_XX002	259	33	21	3	3	2	3	6	gltX allele 3 246bp C>A and dnaA allele 1 205bp A>G
NZ_XX003	259	33	21	3	3	2	3	6	gltX allele 3 246bp C>A and dnaA allele 1 205bp A>G
NZ_XX004	21	1	3	3	3	2	3	6
NZ_XX005	21	1	3	3	3	2	3	6
NZ_XX006	21	1	3	3	3	2	3	6
NZ_XX007	21	1	3	3	3	2	3	6
NZ_XX008	21	1	3	3	3	2	3	6
NZ_XX009	21	1	3	3	3	2	3	6
NZ_XX010	21	1	3	3	3	2	3	6
NZ_OU876	21	1	3	3	3	2	3	6
NZ_OU877	21	1	3	3	3	2	3	6
NZ_OU878	21	1	3	3	3	2	3	6
NZ_OU879	21	1	3	3	3	2	3	6
NZ_OU880	21	1	3	3	3	2	3	6
NZ_OU881	21	1	3	3	3	2	3	6
NZ_OU882	21	1	3	3	3	2	3	6
NZ_OU883	21	1	3	3	3	2	3	6
NZ_OU884	21	1	3	3	3	2	3	6
NZ_MD001	21	1	3	3	3	2	3	6
NZ_MD002	21	1	3	3	3	2	3	6
NZ_MD003	21	1	3	3	3	2	3	6
NZ_MD004	21	1	3	3	3	2	3	6
NZ_MD005	21	1	3	3	3	2	3	6
NZ_MD006	21	1	3	3	3	2	3	6
NZ_MD007	21	1	3	3	3	2	3	6
NZ_MD008	21	1	3	3	3	2	3	6
NZ_MD009	21	1	3	3	3	2	3	6
NZ_MD010	21	1	3	3	3	2	3	6
NZ_MD011	21	1	3	3	3	2	3	6
NZ_MD012	21	1	3	3	3	2	3	6
NZ_MD013	21	1	3	3	3	2	3	6
NZ_PJ253	21	1	3	3	3	2	3	6
NZ_PJ254	21	1	3	3	3	2	3	6
NZ_PJ255	21	1	3	3	3	2	3	6
NZ_PJ256	21	1	3	3	3	2	3	6
NZ_PJ257	21	1	3	3	3	2	3	6
NZ_PJ259	21	1	3	3	3	2	3	6
NZ_PJ258	21	1	3	3	3	2	3	6
NZ_PJ260	21	1	3	3	3	2	3	6
NZ_PJ261	21	1	3	3	3	2	3	6
NZ_PJ262	21	1	3	3	3	2	3	6
NZ_PJ263	21	1	3	3	3	2	3	6
NZ_PJ265	21	1	3	3	3	2	3	6
NZ_PJ264	21	1	3	3	3	2	3	6
NZ_PJ266	21	1	3	3	3	2	3	6
NZ_PJ267	21	1	3	3	3	2	3	6
NZ_PJ001	21	1	3	3	3	2	3	6
NZ_EQ061	21	1	3	3	3	2	3	6
NZ_EQ062	21	1	3	3	3	2	3	6
NZ_EQ063	21	1	3	3	3	2	3	6
NZ_EQ065	21	1	3	3	3	2	3	6
NZ_EQ070	21	1	3	3	3	2	3	6
NZ_EQ071	21	1	3	3	3	2	3	6
NZ_SC688	21	1	3	3	3	2	3	6
NZ_SC689	21	1	3	3	3	2	3	6
NZ_SC691	21	1	3	3	3	2	3	6
NZ_SC690	21	1	3	3	3	2	3	6
NZ_SC692	21	1	3	3	3	2	3	6
NZ_SC693	21	1	3	3	3	2	3	6
NZ_SC694	21	1	3	3	3	2	3	6
NZ_SC696	21	1	3	3	3	2	3	6
NZ_SC697	21	1	3	3	3	2	3	6
NZ_SC695	21	1	3	3	3	2	3	6
NZ_SC698	21	1	3	3	3	2	3	6
NZ_SC699	21	1	3	3	3	2	3	6
NZ_TT884	21	1	3	3	3	2	3	6
NZ_TT885	21	1	3	3	3	2	3	6
NZ_TT886	21	1	3	3	3	2	3	6
NZ_TT887	21	1	3	3	3	2	3	6
NZ_TT888	21	1	3	3	3	2	3	6
NZ_TT890	21	1	3	3	3	2	3	6
NZ_TT891	21	1	3	3	3	2	3	6
NZ_TT892	21	1	3	3	3	2	3	6
NZ_TT893	21	1	3	3	3	2	3	6
NZ_TT894	NF_tdk	1	3	3	3	2	NF	6	tdk loci not found
NZ_TT901	21	1	3	3	3	2	3	6
NZ_TT902	21	1	3	3	3	2	3	6
NZ_TT903	21	1	3	3	3	2	3	6
NZ_VD310	21	1	3	3	3	2	3	6
NZ_VD311	21	1	3	3	3	2	3	6
NZ_VD312	21	1	3	3	3	2	3	6
NZ_VD313	21	1	3	3	3	2	3	6
NZ_VD314	21	1	3	3	3	2	3	6
NZ_VD315	21	1	3	3	3	2	3	6
NZ_KF812	21	1	3	3	3	2	3	6
NZ_KF811	21	1	3	3	3	2	3	6
NZ_KF813	21	1	3	3	3	2	3	6
NZ_YF001	21	1	3	3	3	2	3	6
NZ_YF002	21	1	3	3	3	2	3	6
NZ_YF003	21	1	3	3	3	2	3	6
NZ_YF004	21	1	3	3	3	2	3	6
NZ_YF005	NF_tdk	1	3	3	3	2	NF	6	tdk loci not found
NZ_YF006	21	1	3	3	3	2	3	6
NZ_YF007	NF_tdk	1	3	3	3	2	NF	6	tdk loci not found
NZ_YF008	21	1	3	3	3	2	3	6
NZ_YF009	21	1	3	3	3	2	3	6
NZ_YF010	21	1	3	3	3	2	3	6
NZ_YF011	21	1	3	3	3	2	3	6
NZ_YF012	260	1	3	3	3	37	3	6	pta2 allele 2 169bp C > A
NZ_YF013	21	1	3	3	3	2	3	6
NZ_YF014	21	1	3	3	3	2	3	6
NZ_VG001	273	1	21	3	3	2	3	6	gltX allele 3 246bp C>A
NZ_VG002	21	1	3	3	3	2	3	6
NZ_VG003	21	1	3	3	3	2	3	6
NZ_VG004	21	1	3	3	3	2	3	6
NZ_VG005	21	1	3	3	3	2	3	6
NZ_VG006	21	1	3	3	3	2	3	6
NZ_VG007	21	1	3	3	3	2	3	6
NZ_PJ002	21	1	3	3	3	2	3	6
NZ_PJ003	21	1	3	3	3	2	3	6
NZ_EQ060	21	1	3	3	3	2	3	6
NZ_EQ064	21	1	3	3	3	2	3	6
NZ_EQ066	21	1	3	3	3	2	3	6
NZ_EQ067	21	1	3	3	3	2	3	6
NZ_EQ068	21	1	3	3	3	2	3	6
NZ_EQ069	21	1	3	3	3	2	3	6
NZ_TT889	21	1	3	3	3	2	3	6
NZ_TT895	21	1	3	3	3	2	3	6
NZ_TT896	21	1	3	3	3	2	3	6
NZ_TT897	21	1	3	3	3	2	3	6
NZ_TT898	21	1	3	3	3	2	3	6
NZ_TT899	21	1	3	3	3	2	3	6
NZ_TT900	21	1	3	3	3	2	3	6
NZ_VD316	21	1	3	3	3	2	3	6
NZ_VD317	21	1	3	3	3	2	3	6
NZ_VD319	21	1	3	3	3	2	3	6
NZ_VD320	21	1	3	3	3	2	3	6
NZ_VD321	21	1	3	3	3	2	3	6
NZ_VD318	21	1	3	3	3	2	3	6
NZ_VD322	21	1	3	3	3	2	3	6
NZ_VD323	21	1	3	3	3	2	3	6
NZ_VD324	21	1	3	3	3	2	3	6
NZ_ZZ855	21	1	3	3	3	2	3	6
NZ_ZZ854	21	1	3	3	3	2	3	6
NZ_ZZ856	21	1	3	3	3	2	3	6
NZ_ZZ857	21	1	3	3	3	2	3	6
NZ_ZZ858	21	1	3	3	3	2	3	6
NZ_ZZ859	21	1	3	3	3	2	3	6
NZ_ZZ860	21	1	3	3	3	2	3	6
NZ_ZZ861	21	1	3	3	3	2	3	6
NZ_ZZ862	21	1	3	3	3	2	3	6
NZ_ZZ864	21	1	3	3	3	2	3	6
NZ_ZZ865	21	1	3	3	3	2	3	6
NZ_ZZ863	21	1	3	3	3	2	3	6
NZ_VD001	21	1	3	3	3	2	3	6
NZ_VD002	21	1	3	3	3	2	3	6
NZ_VD003	21	1	3	3	3	2	3	6
NZ_VD004	21	1	3	3	3	2	3	6
NZ_VD005	21	1	3	3	3	2	3	6
NZ_VD006	21	1	3	3	3	2	3	6
NZ_VD008	21	1	3	3	3	2	3	6
NZ_VD009	21	1	3	3	3	2	3	6
NZ_VD007	21	1	3	3	3	2	3	6
NZ_VD010	21	1	3	3	3	2	3	6
NZ_VD011	21	1	3	3	3	2	3	6
NZ_VD012	21	1	3	3	3	2	3	6
NZ_KF798	21	1	3	3	3	2	3	6
NZ_KF799	21	1	3	3	3	2	3	6
NZ_KF797	21	1	3	3	3	2	3	6
NZ_KF800	21	1	3	3	3	2	3	6
NZ_KF802	21	1	3	3	3	2	3	6
NZ_KF801	21	1	3	3	3	2	3	6
NZ_KF803	21	1	3	3	3	2	3	6
NZ_KF804	21	1	3	3	3	2	3	6
NZ_KF805	21	1	3	3	3	2	3	6
NZ_KF806	21	1	3	3	3	2	3	6
NZ_KF807	21	1	3	3	3	2	3	6
NZ_KF808	21	1	3	3	3	2	3	6
NZ_KF809	21	1	3	3	3	2	3	6
NZ_KF810	21	1	3	3	3	2	3	6
NZ_VG008	21	1	3	3	3	2	3	6
NZ_VG009	21	1	3	3	3	2	3	6
NZ_VG010	21	1	3	3	3	2	3	6
NZ_VG011	21	1	3	3	3	2	3	6
NZ_VG012	21	1	3	3	3	2	3	6
NZ_VG013	21	1	3	3	3	2	3	6
NZ_PJ005	21	1	3	3	3	2	3	6
NZ_PJ004	21	1	3	3	3	2	3	6
NZ_PJ006	21	1	3	3	3	2	3	6
NZ_PJ007	21	1	3	3	3	2	3	6
NZ_PJ008	21	1	3	3	3	2	3	6
NZ_PJ009	21	1	3	3	3	2	3	6
NZ_PJ010	21	1	3	3	3	2	3	6
NZ_PJ011	21	1	3	3	3	2	3	6
NZ_PJ012	21	1	3	3	3	2	3	6
NZ_KG099	21	1	3	3	3	2	3	6
NZ_KG098	21	1	3	3	3	2	3	6
NZ_KG100	21	1	3	3	3	2	3	6
NZ_KG101	21	1	3	3	3	2	3	6
NZ_KG102	21	1	3	3	3	2	3	6
NZ_KG103	21	1	3	3	3	2	3	6
NZ_KG104	21	1	3	3	3	2	3	6
NZ_KG105	21	1	3	3	3	2	3	6
NZ_KG106	21	1	3	3	3	2	3	6
NZ_KG107	21	1	3	3	3	2	3	6
NZ_KG108	21	1	3	3	3	2	3	6
NZ_KG109	21	1	3	3	3	2	3	6
NZ_KG110	21	1	3	3	3	2	3	6
NZ_KG111	21	1	3	3	3	2	3	6
NZ_KG112	21	1	3	3	3	2	3	6
NZ_EQ056	21	1	3	3	3	2	3	6
NZ_EQ057	21	1	3	3	3	2	3	6
NZ_EQ058	21	1	3	3	3	2	3	6
NZ_EQ059	21	1	3	3	3	2	3	6
840 genomes from the New Zealand 2017 Outbreak with MLST genotype (complete and incomplete), SNP variants in genotype to ST21 and genomes with missing or truncated pta2.
