# Supplementary material for: Genomic analysis of the 2017 Aotearoa New Zealand outbreak of Mycoplasma bovis and its position within the global population structure
Source: Front Microbiol. 2025 Jul 23;16:1600146. doi: 10.3389/fmicb.2025.1600146 (PMC12326744; doi:10.3389/fmicb.2025.1600146)
Supplement: Supplementary Table 3 — The methods used for 163 Non-New Zealand genomes. Including (Sulyok et al., 2014; Haapala et al., 2018; Zhu et al., 2018; Tardy et al., 2020; Triebel et al., 2023). [file Data_Sheet_3.csv]

Genome Name	Biosample	NCBI Bioproject	Method information
NET_13013585-001	SAMN13910104	PRJNA602897	Method details in Tardy et al 2020
NET_13014297-024	SAMN13910106	PRJNA602897	Method details in Tardy et al 2020
NET_13014401-007	SAMN13910108	PRJNA602897	Method details in Tardy et al 2020
NET_13014405-020	SAMN13910107	PRJNA602897	Method details in Tardy et al 2020
NET_13014649-007	SAMN13910110	PRJNA602897	Method details in Tardy et al 2020
NET_13014962-004	SAMN13910112	PRJNA602897	Method details in Tardy et al 2020
NET_13015135-019	SAMN13910109	PRJNA602897	Method details in Tardy et al 2020
NET_13015631-021	SAMN13910111	PRJNA602897	Method details in Tardy et al 2020
NET_13015657-007	SAMN13910105	PRJNA602897	Method details in Tardy et al 2020
Denmark-35737	SAMN47828837	PRJNA1247756	same method for culture, DNA extraction and sequencing as used on New Zealand samples in this article
Denmark-35739	SAMN47828838	PRJNA1247756	same method for culture, DNA extraction and sequencing as used on New Zealand samples in this article
Denmark-35744	SAMN47828839	PRJNA1247756	same method for culture, DNA extraction and sequencing as used on New Zealand samples in this article
German-35749	SAMN47828840	PRJNA1247756	same method for culture, DNA extraction and sequencing as used on New Zealand samples in this article
German-35750	SAMN47828841	PRJNA1247756	same method for culture, DNA extraction and sequencing as used on New Zealand samples in this article
German-35764	SAMN47828842	PRJNA1247756	same method for culture, DNA extraction and sequencing as used on New Zealand samples in this article
BEL_Mb31	SAMN47828876	PRJNA1247756	method A and sequencing as used on New Zealand samples in this article
BEL_Mb41	SAMN47828877	PRJNA1247756	method A and sequencing as used on New Zealand samples in this article
BEL_Mb48	SAMN47828878	PRJNA1247756	method A and sequencing as used on New Zealand samples in this article
BEL_Mb107	SAMN47828879	PRJNA1247756	method A and sequencing as used on New Zealand samples in this article
BEL_Mb111	SAMN47828880	PRJNA1247756	method A and sequencing as used on New Zealand samples in this article
BEL_Mb113	SAMN47828881	PRJNA1247756	method A and sequencing as used on New Zealand samples in this article
BEL_Mb121	SAMN47828882	PRJNA1247756	method A and sequencing as used on New Zealand samples in this article
BEL_Mb122	SAMN47828883	PRJNA1247756	method A and sequencing as used on New Zealand samples in this article
BEL_Mb123	SAMN47828884	PRJNA1247756	method A and sequencing as used on New Zealand samples in this article
BEL_Mb126	SAMN47828885	PRJNA1247756	method A and sequencing as used on New Zealand samples in this article
BEL_Mb127	SAMN47828886	PRJNA1247756	method A and sequencing as used on New Zealand samples in this article
BEL_Mb131	SAMN47828887	PRJNA1247756	method A and sequencing as used on New Zealand samples in this article
BEL_Mb133	SAMN47828888	PRJNA1247756	method A and sequencing as used on New Zealand samples in this article
BEL_Mb135	SAMN47828889	PRJNA1247756	method A and sequencing as used on New Zealand samples in this article
BEL_Mb142	SAMN47828890	PRJNA1247756	method A and sequencing as used on New Zealand samples in this article
BEL_Mb151	SAMN47828891	PRJNA1247756	method A and sequencing as used on New Zealand samples in this article
BEL_Mb154	SAMN47828892	PRJNA1247756	method A and sequencing as used on New Zealand samples in this article
BEL_Mb167	SAMN47828893	PRJNA1247756	method A and sequencing as used on New Zealand samples in this article
BEL_Mb176	SAMN47828894	PRJNA1247756	method A and sequencing as used on New Zealand samples in this article
BEL_Mb177	SAMN47828895	PRJNA1247756	method A and sequencing as used on New Zealand samples in this article
BEL_Mb181	SAMN47828896	PRJNA1247756	method A and sequencing as used on New Zealand samples in this article
BEL_Mb186	SAMN47828897	PRJNA1247756	method A and sequencing as used on New Zealand samples in this article
BEL_Mb192	SAMN47828898	PRJNA1247756	method A and sequencing as used on New Zealand samples in this article
BEL_Mb197	SAMN47828899	PRJNA1247756	method A and sequencing as used on New Zealand samples in this article
BEL_Mb205	SAMN47828900	PRJNA1247756	method A and sequencing as used on New Zealand samples in this article
BEL_Mb213	SAMN47828901	PRJNA1247756	method A and sequencing as used on New Zealand samples in this article
BEL_Mb215	SAMN47828902	PRJNA1247756	method A and sequencing as used on New Zealand samples in this article
BEL_Mb220	SAMN47828903	PRJNA1247756	method A and sequencing as used on New Zealand samples in this article
BEL_Mb234	SAMN47828904	PRJNA1247756	method A and sequencing as used on New Zealand samples in this article
BEL_Mb236	SAMN47828905	PRJNA1247756	method A and sequencing as used on New Zealand samples in this article
BEL_Mb238	SAMN47828906	PRJNA1247756	method A and sequencing as used on New Zealand samples in this article
BEL_Mb240	SAMN47828907	PRJNA1247756	method A and sequencing as used on New Zealand samples in this article
BEL_Mb243	SAMN47828908	PRJNA1247756	method A and sequencing as used on New Zealand samples in this article
BEL_Mb253	SAMN47828909	PRJNA1247756	method A and sequencing as used on New Zealand samples in this article
BEL_Mb255	SAMN47828910	PRJNA1247756	method A and sequencing as used on New Zealand samples in this article
BEL_Mb256	SAMN47828911	PRJNA1247756	method A and sequencing as used on New Zealand samples in this article
BEL_Mb257	SAMN47828912	PRJNA1247756	method A and sequencing as used on New Zealand samples in this article
BEL_Mb261	SAMN47828913	PRJNA1247756	method A and sequencing as used on New Zealand samples in this article
BEL_Mb264	SAMN47828914	PRJNA1247756	method A and sequencing as used on New Zealand samples in this article
BEL_Mb265	SAMN47828915	PRJNA1247756	method A and sequencing as used on New Zealand samples in this article
BEL_Mb273	SAMN47828916	PRJNA1247756	method A and sequencing as used on New Zealand samples in this article
BEL_VK47	SAMN47828917	PRJNA1247756	method A and sequencing as used on New Zealand samples in this article
GER_14DD0116	SAMN47828843	PRJNA1247756	Method details in Triebel et al 2023
AUT_16DD0649	SAMN47828844	PRJNA1247756	Method details in Triebel et al 2023
AUT_16DD0650	SAMN47828845	PRJNA1247756	Method details in Triebel et al 2023
AUT_16DD0651	SAMN47828846	PRJNA1247756	Method details in Triebel et al 2023
SVK_16DD0652	SAMN47828847	PRJNA1247756	Method details in Triebel et al 2023
AUT_16DD0653	SAMN47828848	PRJNA1247756	Method details in Triebel et al 2023
AUT_16DD0654	SAMN47828849	PRJNA1247756	Method details in Triebel et al 2023
AUT_16DD0655	SAMN47828850	PRJNA1247756	Method details in Triebel et al 2023
FIN_10419	SAMEA117984455	PRJEB88199	Method details in Haapala et al 2018
AUS_11_404	SAMN47828851	PRJNA1247756	method B
AUS_VR1433_00	SAMN47828852	PRJNA1247756	method B
AUS_3-1355_TV10	SAMN47828853	PRJNA1247756	method B
AUS_99-193731_TV7	SAMN47828854	PRJNA1247756	method B
AUS_1009_S46	SAMN47828857	PRJNA1247756	method C and sequencing as used on New Zealand samples in this article
AUS_13097_S41	SAMN47828858	PRJNA1247756	method C and sequencing as used on New Zealand samples in this article
AUS_14802_S42	SAMN47828859	PRJNA1247756	method C and sequencing as used on New Zealand samples in this article
AUS_15559_S43	SAMN47828860	PRJNA1247756	method C and sequencing as used on New Zealand samples in this article
AUS_16019_S44	SAMN47828861	PRJNA1247756	method C and sequencing as used on New Zealand samples in this article
AUS_1647_S47	SAMN47828862	PRJNA1247756	method C and sequencing as used on New Zealand samples in this article
AUS_4897_S48	SAMN47828863	PRJNA1247756	method C and sequencing as used on New Zealand samples in this article
AUS_5897_S49	SAMN47828864	PRJNA1247756	method C and sequencing as used on New Zealand samples in this article
AUS_655_S45	SAMN47828865	PRJNA1247756	method C and sequencing as used on New Zealand samples in this article
AUS_MelB1_S50	SAMN47828866	PRJNA1247756	method C and sequencing as used on New Zealand samples in this article
AUS_MelB2_S51	SAMN47828867	PRJNA1247756	method C and sequencing as used on New Zealand samples in this article
AUS_MelB3_S52	SAMN47828868	PRJNA1247756	method C and sequencing as used on New Zealand samples in this article
JPN_W18_07645_1	SAMN47828869	PRJNA1247756	method D and sequencing as used on New Zealand samples in this article
JPN_W18_07645_2	SAMN47828870	PRJNA1247756	method D and sequencing as used on New Zealand samples in this article
JPN_W18_07645_3	SAMN47828871	PRJNA1247756	method D and sequencing as used on New Zealand samples in this article
JPN_W18_07645_4	SAMN47828872	PRJNA1247756	method D and sequencing as used on New Zealand samples in this article
JPN_W18_07645_5	SAMN47828873	PRJNA1247756	method D and sequencing as used on New Zealand samples in this article
JPN_W18_07645_6	SAMN47828874	PRJNA1247756	method D and sequencing as used on New Zealand samples in this article
JPN_W18_07645_7	SAMN47828875	PRJNA1247756	method D and sequencing as used on New Zealand samples in this article
UNK_MS1-NTCT	SAMN47828855	PRJNA1247756	method B
HUN_BM120	SAMN47828918	PRJNA1247756	Method details in Sulyok et al 2014 with sequencing as used on New Zealand samples in this article
HUN_BM121	SAMN47828919	PRJNA1247756	Method details in Sulyok et al 2014 with sequencing as used on New Zealand samples in this article
HUN_BM122	SAMN47828920	PRJNA1247756	Method details in Sulyok et al 2014 with sequencing as used on New Zealand samples in this article
HUN_BM124	SAMN47828921	PRJNA1247756	Method details in Sulyok et al 2014 with sequencing as used on New Zealand samples in this article
HUN_BM132	SAMN47828922	PRJNA1247756	Method details in Sulyok et al 2014 with sequencing as used on New Zealand samples in this article
HUN_BM184	SAMN47828923	PRJNA1247756	Method details in Sulyok et al 2014 with sequencing as used on New Zealand samples in this article
HUN_BM203	SAMN47828924	PRJNA1247756	Method details in Sulyok et al 2014 with sequencing as used on New Zealand samples in this article
HUN_BM218	SAMN47828925	PRJNA1247756	Method details in Sulyok et al 2014 with sequencing as used on New Zealand samples in this article
HUN_BM237	SAMN47828926	PRJNA1247756	Method details in Sulyok et al 2014 with sequencing as used on New Zealand samples in this article
HUN_BM240	SAMN47828927	PRJNA1247756	Method details in Sulyok et al 2014 with sequencing as used on New Zealand samples in this article
HUN_BM270	SAMN47828928	PRJNA1247756	Method details in Sulyok et al 2014 with sequencing as used on New Zealand samples in this article
HUN_BM274	SAMN47828929	PRJNA1247756	Method details in Sulyok et al 2014 with sequencing as used on New Zealand samples in this article
HUN_BM302	SAMN47828930	PRJNA1247756	Method details in Sulyok et al 2014 with sequencing as used on New Zealand samples in this article
HUN_BM303	SAMN47828931	PRJNA1247756	Method details in Sulyok et al 2014 with sequencing as used on New Zealand samples in this article
HUN_BM304	SAMN47828932	PRJNA1247756	Method details in Sulyok et al 2014 with sequencing as used on New Zealand samples in this article
HUN_BM308	SAMN47828933	PRJNA1247756	Method details in Sulyok et al 2014 with sequencing as used on New Zealand samples in this article
HUN_BM309	SAMN47828934	PRJNA1247756	Method details in Sulyok et al 2014 with sequencing as used on New Zealand samples in this article
HUN_BM310	SAMN47828935	PRJNA1247756	Method details in Sulyok et al 2014 with sequencing as used on New Zealand samples in this article
HUN_BM312	SAMN47828936	PRJNA1247756	Method details in Sulyok et al 2014 with sequencing as used on New Zealand samples in this article
HUN_BM338	SAMN47828937	PRJNA1247756	Method details in Sulyok et al 2014 with sequencing as used on New Zealand samples in this article
HUN_BM375	SAMN47828938	PRJNA1247756	Method details in Sulyok et al 2014 with sequencing as used on New Zealand samples in this article
HUN_BM376	SAMN47828939	PRJNA1247756	Method details in Sulyok et al 2014 with sequencing as used on New Zealand samples in this article
HUN_BM381	SAMN47828940	PRJNA1247756	Method details in Sulyok et al 2014 with sequencing as used on New Zealand samples in this article
HUN_BM388	SAMN47828941	PRJNA1247756	Method details in Sulyok et al 2014 with sequencing as used on New Zealand samples in this article
HUN_BM394	SAMN47828942	PRJNA1247756	Method details in Sulyok et al 2014 with sequencing as used on New Zealand samples in this article
HUN_BM403	SAMN47828943	PRJNA1247756	Method details in Sulyok et al 2014 with sequencing as used on New Zealand samples in this article
HUN_BM416	SAMN47828944	PRJNA1247756	Method details in Sulyok et al 2014 with sequencing as used on New Zealand samples in this article
HUN_BM451	SAMN47828945	PRJNA1247756	Method details in Sulyok et al 2014 with sequencing as used on New Zealand samples in this article
HUN_BM514	SAMN47828946	PRJNA1247756	Method details in Sulyok et al 2014 with sequencing as used on New Zealand samples in this article
HUN_BM517	SAMN47828947	PRJNA1247756	Method details in Sulyok et al 2014 with sequencing as used on New Zealand samples in this article
HUN_BM525	SAMN47828948	PRJNA1247756	Method details in Sulyok et al 2014 with sequencing as used on New Zealand samples in this article
HUN_BM537	SAMN47828949	PRJNA1247756	Method details in Sulyok et al 2014 with sequencing as used on New Zealand samples in this article
HUN_BM546	SAMN47828950	PRJNA1247756	Method details in Sulyok et al 2014 with sequencing as used on New Zealand samples in this article
HUN_BM560	SAMN47828951	PRJNA1247756	Method details in Sulyok et al 2014 with sequencing as used on New Zealand samples in this article
HUN_BM563	SAMN47828952	PRJNA1247756	Method details in Sulyok et al 2014 with sequencing as used on New Zealand samples in this article
HUN_BM566	SAMN47828953	PRJNA1247756	Method details in Sulyok et al 2014 with sequencing as used on New Zealand samples in this article
HUN_BM578	SAMN47828954	PRJNA1247756	Method details in Sulyok et al 2014 with sequencing as used on New Zealand samples in this article
HUN_BM590	SAMN47828955	PRJNA1247756	Method details in Sulyok et al 2014 with sequencing as used on New Zealand samples in this article
HUN_BM600	SAMN47828956	PRJNA1247756	Method details in Sulyok et al 2014 with sequencing as used on New Zealand samples in this article
HUN_BM612_1	SAMN47828957	PRJNA1247756	Method details in Sulyok et al 2014 with sequencing as used on New Zealand samples in this article
HUN_BM614	SAMN47828958	PRJNA1247756	Method details in Sulyok et al 2014 with sequencing as used on New Zealand samples in this article
HUN_BM615	SAMN47828959	PRJNA1247756	Method details in Sulyok et al 2014 with sequencing as used on New Zealand samples in this article
HUN_BM617	SAMN47828960	PRJNA1247756	Method details in Sulyok et al 2014 with sequencing as used on New Zealand samples in this article
HUN_BM618	SAMN47828961	PRJNA1247756	Method details in Sulyok et al 2014 with sequencing as used on New Zealand samples in this article
HUN_BM620	SAMN47828962	PRJNA1247756	Method details in Sulyok et al 2014 with sequencing as used on New Zealand samples in this article
HUN_BM621	SAMN47828963	PRJNA1247756	Method details in Sulyok et al 2014 with sequencing as used on New Zealand samples in this article
HUN_BM624	SAMN47828964	PRJNA1247756	Method details in Sulyok et al 2014 with sequencing as used on New Zealand samples in this article
HUN_BM630	SAMN47828965	PRJNA1247756	Method details in Sulyok et al 2014 with sequencing as used on New Zealand samples in this article
HUN_BM632	SAMN47828966	PRJNA1247756	Method details in Sulyok et al 2014 with sequencing as used on New Zealand samples in this article
GER_11DD0261	SAMN34138643	PRJNA954308	Method details in Triebel et al 2023
GER_13DD0918	SAMN34138644	PRJNA954308	Method details in Triebel et al 2023
GER_14DD0147	SAMN34138645	PRJNA954308	Method details in Triebel et al 2023
GER_14DD0148	SAMN34138648	PRJNA954308	Method details in Triebel et al 2023
GER_14DD0156	SAMN34138647	PRJNA954308	Method details in Triebel et al 2023
GER_14DD0457	SAMN34138648	PRJNA954308	Method details in Triebel et al 2023
GER_15DD0123	SAMN34138649	PRJNA954308	Method details in Triebel et al 2023
GER_15DD0261	SAMN34138667	PRJNA954308	Method details in Triebel et al 2023
GER_15DD0263	SAMN34138668	PRJNA954308	Method details in Triebel et al 2023
GER_15DL0124	SAMN34138669	PRJNA954308	Method details in Triebel et al 2023
GER_16DD0001	SAMN34138670	PRJNA954308	Method details in Triebel et al 2023
GER_16DD0054	SAMN34138671	PRJNA954308	Method details in Triebel et al 2023
GER_16DD0100	SAMN34138672	PRJNA954308	Method details in Triebel et al 2023
GER_16DD0186	SAMN34138673	PRJNA954308	Method details in Triebel et al 2023
GER_16DL0615	SAMN34138674	PRJNA954308	Method details in Triebel et al 2023
GER_17DD0007	SAMN34138675	PRJNA954308	Method details in Triebel et al 2023
AUS_Bowen_QLD_AUS_1993	SAMN16191152	PRJNA663966	method C with sequencing in Zhu et al 2018
AUS_Millmerran_QLD_AUS_2009	SAMN13255443	PRJNA588648	method C with sequencing in Zhu et al 2018
AUS_Pimpama_QLD_AUS_2007	SAMN41643577	PRJNA1119239	method C with sequencing in Zhu et al 2018
AUS_Warrnambool_VIC_AUS_2016b	SAMN41643576	PRJNA1119239	method C with sequencing in Zhu et al 2018
AUS_Warwick_QLD_AUS_2007	SAMN41643578	PRJNA1119239	method C with sequencing in Zhu et al 2018
AUS_Warrnambool_VIC_AUS_2016a	SAMN41643563	PRJNA1119239	method C with sequencing in Zhu et al 2018
AUS_Willowbank_QLD_AUS_2001	SAMN16191141	PRJNA663965	method C with sequencing in Zhu et al 2018
AUS_Purrawunda_QLD_AUS_2003	SAMN16189075	PRJNA663927	method C with sequencing in Zhu et al 2018
The method of sampling, growing and sequencing of 163 international genomes (not from New Zealand).
Method A:
Isolates were grown in modified PPLO broth for 4 days at 37C in a 5.0% CO2 enriched atmosphere and DNA was extracted with the Isolate II genomic DNA kit from Bioline. DNA purity was determined using nanodrop spectrophotometry at 260/280 and 260/230 ratios.
Method B:
Samples were collected from lung nasal and joint fluid in infected cattle. They were grown in Modified Frey's Broth at 37C with 5% CO2 for 24-48hrs until colour changes were observed. When observed the culture was plated onto agar and grown to inspect for the classical M. bovis fried egg colony morphology. Positive isolates were then re-grown in the previous manner in Modified Frey's Broth for DN…
Method C:
The nasal swabs were inoculated into Mycoplasma media (2ml) containing Thallus acetate and Cyclohexamide and incubated at 37C until we see a colour change. For Milk samples 50??l of the milk into 2 ml mycoplasma media. Those with a colour change had a drop spread on Mycoplasma agar plates and incubated at 37C from this culture then a single colony was picked and cultured again in 1-2 ml of Mycopl…
Method D:
Isolates were grown in modified PPLO broth for 48 hours. DNA was extracted using GenElute Bacterial Genomic DNA Kit (Sigma). DNA purity was determined using nanodrop spectrophotometry at 260/280 and 230 ratios.
References
Haapala, V., Pohjanvirta, T., Vahanikkila, N., Halkilahti, J., Simonen, H., Pelkonen, S., et al. (2018). Semen as a source of Mycoplasma bovis mastitis in dairy herds. Veterinary Microbiology, 216, 60-66
Sulyok, K.M., Kreizinger, Z., Fekete, L., Ja?nosi, S., Schweitzer, N., Turcsanyi, I., et al. (2014). Phylogeny of Mycoplasma bovisisolates from Hungary based on multi locus sequence typing and multiple-locus variable-number tandem repeat analysis. BMC Veterinary Research 10(1), 108. doi: 10.1186/1746-6148-10-108
Tardy, F., Aspan, A., Autio, T., Ridley, A., Tricot, A., Colin, A., et al. (2020). Mycoplasma bovis in Nordic European Countries: Emergence and Dominance of a New Clone. Pathogens 9(11). doi: 10.3390/pathogens9110875.
Triebel, S., Sachse, K., Weber, M., Heller, M., Diezel, C., Holzer, M., et al. (2023). De novo genome assembly resolving repetitive structures enables genomic analysis of 35 European Mycoplasma bovis strains. bioRxiv. doi: 10.1101/2023.04.13.536562.
Zhu, L., Shahid, M.A., Markham, J., Browning, G.F., Noormohammadi, A.H. and Marenda, M.S., 2018. Genome analysis of Mycoplasma synoviae strain MS-H, the most common M. synoviae strain with a worldwide distribution. BMC genomics,19, pp.1-13.
