# Supplementary material for: Genomic analysis of the 2017 Aotearoa New Zealand outbreak of Mycoplasma bovis and its position within the global population structure
Source: Front Microbiol. 2025 Jul 23;16:1600146. doi: 10.3389/fmicb.2025.1600146 (PMC12326744; doi:10.3389/fmicb.2025.1600146)
Supplement: Supplementary Table 4 — The genotype and SNP positions of the 87 ST21 and one SNP variants. [file Data_Sheet_4.csv]

Sample_ID	Country	ST	SNP variant from ST21	era	hisS	cysC	parE	haeIIIM	metK
AUT_16DD0649	Austria	21		A	A	A	A	A	A
AUT_16DD0650	Austria	21		A	A	A	A	A	A
AUT_16DD0651	Austria	21		A	A	A	A	A	A
AUT_16DD0653	Austria	21		A	A	A	A	A	A
AUT_16DD0654	Austria	21		A	A	A	A	A	A
BEL_Mb123	Belgium	21		A	A	A	A	A	A
BEL_Mb177	Belgium	264	tdk allele 3 223bp G>A	E	A	A	A	A	A
BEL_Mb192	Belgium	21		C	A	A	D	A	A
BEL_Mb205	Belgium	270	gyrB allele 3 246bp T>C	A	A	A	A	A	A
BEL_Mb273	Belgium	21		A	A	A	A	A	D
BEL_Mb31	Belgium	262	gltX allele 3 176bp C>T	A	A	A	A	A	A
CAN_SRR12113537	Canada	21		A	A	A	A	A	C
CAN_SRR12113547	Canada	21		A	A	A	A	A	C
CAN_SRR12113581	Canada	21		A	A	A	A	A	C
CAN_SRR12113646	Canada	21		A	A	A	A	A	C
CAN_SRR12113649	Canada	21		A	A	A	A	A	C
ESP_ERR4194605	Spain	21		D	A	A	A	A	A
ESP_ERR4194606	Spain	21		D	A	A	A	A	A
ESP_ERR4194607	Spain	21		D	A	C	A	A	A
GER_11DD0261	Germany	21		A	A	A	A	A	A
GER_13DD0918	Germany	21		A	A	A	C	A	A
GER_14DD0147	Germany	21		A	A	A	A	A	A
GER_14DD0148	Germany	21		A	A	A	A	A	A
GER_14DD0156	Germany	21		A	A	A	A	A	A
GER_14DD0457	Germany	21		A	A	A	A	A	A
GER_15DL0124	Germany	21		A	A	A	C	A	A
GER_16DD0186	Germany	21		A	A	A	C	A	A
GER_16DL0615	Germany	21		A	A	A	A	A	A
HUN_BM121	Hungary	21		A	A	A	A	A	A
HUN_BM132	Hungary	21		A	A	D	A	A	A
HUN_BM184	Hungary	21		A	A	A	A	A	A
HUN_BM274	Hungary	21		A	A	A	A	A	A
HUN_BM308	Hungary	21		A	A	A	A	A	A
HUN_BM381	Hungary	21		A	A	A	A	A	A
HUN_BM394	Hungary	21		A	A	A	A	A	A
HUN_BM451	Hungary	21		A	A	A	A	A	A
HUN_BM566	Hungary	21		A	A	A	A	A	A
HUN_BM621	Hungary	272	gpsA allele 3 256bp G>A	A	A	A	A	A	A
HUN_BM632	Hungary	267	tkt allele 6 417bp T>A	F	A	A	A	A	C
HUN_ERR338981	Hungary	21		A	A	A	A	A	A
JPN_W18_07645_3	Japan	21		A	C	A	A	A	C
JPN_W18_07645_5	Japan	21		A	A	A	A	A	C
JPN_W18_07645_7	Japan	21		A	A	A	A	A	C
NET_13014405-020	Netherlands	21		A	A	A	A	A	A
NET_13015631-021	Netherlands	21		A	A	A	A	A	A
NZ_0U036	New Zealand	256	dnaA allele 1 427bp G>A	B	B	B	B	B	B
NZ_0U057	New Zealand	21		B	B	B	B	B	B
NZ_0U072	New Zealand	21		B	B	B	B	B	B
NZ_0U076	New Zealand	21		B	B	B	B	B	B
NZ_AS006	New Zealand	21		B	B	B	B	B	B
NZ_AS007	New Zealand	21		B	B	B	B	B	B
NZ_AS010	New Zealand	21		B	B	B	B	B	B
NZ_AS013	New Zealand	21		B	B	B	B	B	B
NZ_AS777	New Zealand	21		B	B	B	B	B	B
NZ_B0021	New Zealand	21		B	B	B	B	B	B
NZ_B0027	New Zealand	21		B	B	B	B	B	B
NZ_B0043	New Zealand	21		B	B	B	B	B	B
NZ_E0029	New Zealand	273	gltX allele 3 246bp C>A	B	B	B	B	B	B
NZ_E0034	New Zealand	21		B	B	B	B	B	B
NZ_E0042	New Zealand	21		B	B	B	B	B	B
NZ_K0003	New Zealand	21		B	B	B	B	B	B
NZ_K0018	New Zealand	21		B	B	B	B	B	B
NZ_K0024	New Zealand	21		B	B	B	B	B	B
NZ_LL003	New Zealand	21		B	B	B	B	B	B
NZ_LL023	New Zealand	21		B	B	B	B	B	B
NZ_M0013	New Zealand	21		B	B	B	B	B	B
NZ_M0014	New Zealand	21		B	B	B	B	B	B
NZ_M0016	New Zealand	21		B	B	B	B	B	B
NZ_M0021	New Zealand	21		B	B	B	B	B	B
NZ_M0022	New Zealand	21		B	B	B	B	B	B
NZ_M0082	New Zealand	21		B	B	B	B	B	B
NZ_M0096	New Zealand	21		B	B	B	B	B	B
NZ_M0099	New Zealand	21		B	B	B	B	B	B
NZ_M0102	New Zealand	251	Tdk allele 3 7bp A>G	B	B	B	B	B	B
NZ_M0106	New Zealand	21		B	B	B	B	B	B
NZ_P0042	New Zealand	21		B	B	B	B	B	B
NZ_PJ260	New Zealand	21		B	B	B	B	B	B
NZ_S0057	New Zealand	21		B	B	B	B	B	B
NZ_S0156	New Zealand	21		B	B	B	B	B	B
NZ_S0189	New Zealand	21		B	B	B	B	B	B
NZ_S0198	New Zealand	21		B	B	B	B	B	B
NZ_SC058	New Zealand	21		B	B	B	B	B	B
NZ_Z0064	New Zealand	21		B	B	B	B	B	B
NZ_Z0068	New Zealand	21		B	B	B	B	B	B
NZ_ZZ006	New Zealand	21		B	B	B	B	B	B
SVK_16DD0652	Slovakia	21		A	A	A	A	A	A
UNK_ERR338983	Unknown	21		A	A	A	A	A	A
The MLST genotype, SNP variation from ST21 and allele for six genes in 87 genomes.
