# Supplementary material for: Genomic analysis of the 2017 Aotearoa New Zealand outbreak of Mycoplasma bovis and its position within the global population structure
Source: Front Microbiol. 2025 Jul 23;16:1600146. doi: 10.3389/fmicb.2025.1600146 (PMC12326744; doi:10.3389/fmicb.2025.1600146)
Supplement: Supplementary Table 6 — Putative Recombination events detected in Hun_BM632. A.gff file shows the fully or partially affected genes at the recombinant event loci when aligned by snippy to NZ_B0132. [file Data_Sheet_6.csv]

Genome	EMBL	databank_entry	start	end	.	+	.	characteristic
OJOMHIFP_1	EMBL	CDS	33471	34484	.	-	0	ID=OJOMHIFP_1.71;gene=dppC;locus_tag=OJOMHIFP_00035;inference=ab initio prediction:Prodigal:2.6;inference=similar to AA sequence:UniProtKB:P26904;codon_start=1;transl_table=4;product=Dipeptide transport system permease protein DppC;note=*protein_id: W18_146.fasta:OJOMHIFP_00035;db_xref=COG:COG1173;translation=MVKLSEWLKNWNRKRKRREESPNNALGAELAPNKFLRPLAYKEWQIVGNLFEFNETSKMHKQQNSFVEFFYRFSRSFAGVFGFVTLVI…
OJOMHIFP_1	EMBL	CDS	34486	35571	.	-	0	ID=OJOMHIFP_1.73;gene=oppB_1;locus_tag=OJOMHIFP_00036;inference=ab initio prediction:Prodigal:2.6;inference=similar to AA sequence:UniProtKB:P08005;codon_start=1;transl_table=4;product=Oligopeptide transport system permease protein OppB;note=*protein_id: W18_146.fasta:OJOMHIFP_00036;db_xref=COG:COG0601;translation=MENQKQKNQSSYFTDSISEISGKLVEQKQLVDFDNRFKRKLKWHQKLFNIKSPWIASMLKAFAVILEFFVIAFIVITITFFLI…
OJOMHIFP_1	EMBL	CDS	35580	38531	.	-	0	ID=OJOMHIFP_1.75;locus_tag=OJOMHIFP_00037;inference=ab initio prediction:Prodigal:2.6;codon_start=1;transl_table=4;product=hypothetical protein;note=*protein_id: W18_146.fasta:OJOMHIFP_00037;translation=MKRIKKILLGAIAFNSALIPLVAAKCGKIERNYDLGLVSEPINSLNYIKFSSVYKVLPSLVEAPIKSAPDEALKRILSLPELPIGAYNNEQRLTPEEIKQGKTQIDKYFEKVTPAATPSSRFYPLDQLGSTTGSLSSDRDEYQPVSILQSGGNAIQSMNILLNEGKSRWSNGDEVVADDYIDAIHYILDLSTGSQR…
OJOMHIFP_1	EMBL	CDS	38545	48525	.	-	0	ID=OJOMHIFP_1.77;locus_tag=OJOMHIFP_00038;inference=ab initio prediction:Prodigal:2.6;codon_start=1;transl_table=4;product=hypothetical protein;note=*protein_id: W18_146.fasta:OJOMHIFP_00038;translation=MPKINLKKHVWHKYAISGGVLAGITAITLGAMYGYSKTSNEKLGRKNFTDEAELKNIFIGRNAKPKSYFLEVHNNKHKVDYDPLSEVVTDGKTRLTTTEYLDKYYAKHHALPYLNIKYGSFNFYNQYIEAVSPIEFYKFTEWFMKNVSWGPEIITLKSFSIVKGVEMAGNNITLGSHSNKNKEYTTIKFFPDAFFG…
OJOMHIFP_1	EMBL	CDS	138620	139006	.	+	0	ID=OJOMHIFP_1.255;locus_tag=OJOMHIFP_00127;inference=ab initio prediction:Prodigal:2.6;codon_start=1;transl_table=4;product=hypothetical protein;note=*protein_id: W18_146.fasta:OJOMHIFP_00127;translation=MKLTKISRWIWFWLALVLVASIILLIFIFNYKIEKTEKINLYIDSKNRMYLLGNNKLFYSLKQGQKIILKINEKAYNINISGIKILKDSAQIDFISYDDTLRQLLRKDMNIDGIIHLGETTLFELLFK
OJOMHIFP_1	EMBL	CDS	139035	139493	.	+	0	ID=OJOMHIFP_1.257;gene=ybeY;locus_tag=OJOMHIFP_00128;ec_number=3.1.-.-;inference=ab initio prediction:Prodigal:2.6;inference=protein motif:HAMAP:MF_00009;codon_start=1;transl_table=4;product=Endoribonuclease YbeY;note=*protein_id: W18_146.fasta:OJOMHIFP_00128;translation=MVIVNVNIENGNSFNFKDEYEEILRNLQSYFKLDSKEISVDVSIVNNRKIKKLNKQYRQKDYATDILSFDFGDKSLYKDMPFLPLGELVISHEKVEEQAKEFGHSLRREYCYLYAHGLIHLMGYDHE…
OJOMHIFP_1	EMBL	CDS	139496	139891	.	+	0	ID=OJOMHIFP_1.259;gene=cdd;locus_tag=OJOMHIFP_00129;ec_number=3.5.4.5;inference=ab initio prediction:Prodigal:2.6;inference=similar to AA sequence:UniProtKB:P19079;codon_start=1;transl_table=4;product=Cytidine deaminase;note=*protein_id: W18_146.fasta:OJOMHIFP_00129;db_xref=COG:COG0295;translation=MMVDKLKELLKYAYCPWSHFQVAAIAISEEGKEYPGVNVENAAFPSGLCAERSALFGSVAHGAKVGTFKEIHIISSSNEIISPCAGCRQVLSEFMGDDSL…
OJOMHIFP_1	EMBL	CDS	139903	140775	.	+	0	ID=OJOMHIFP_1.261;gene=era;locus_tag=OJOMHIFP_00130;inference=ab initio prediction:Prodigal:2.6;inference=similar to AA sequence:UniProtKB:P64085;codon_start=1;transl_table=4;product=GTPase Era;note=*protein_id: W18_146.fasta:OJOMHIFP_00130;translation=MKVCIISILGRPNVGKSSLLNKIIKYDLAIVSNVPQTTRDQIMGVYTENDYQFVFVDTPGIHKPLNLLGESLNKEAFSSINDIDCILFLTPVNEEIKSGDKLILERIANSKNKIAVISKIDLAKSPDDISKKIKSLEEFNFQKIIS…
OJOMHIFP_1	EMBL	CDS	140809	141858	.	+	0	ID=OJOMHIFP_1.263;gene=ypdF;locus_tag=OJOMHIFP_00131;ec_number=3.4.11.-;inference=ab initio prediction:Prodigal:2.6;inference=similar to AA sequence:UniProtKB:P76524;codon_start=1;transl_table=4;product=Aminopeptidase YpdF;note=*protein_id: W18_146.fasta:OJOMHIFP_00131;db_xref=COG:COG0006;translation=MNRQLLDRIFAEKNVDCIVSSAPQTRLWYSNVQTTDGYIIIEKDKAYLFVDSRYIEYCEKNAKNVEVRLLAGKSLKEFFDQKGYKKVAFEKDYIVYD…
OJOMHIFP_1	EMBL	CDS	141976	143412	.	+	0	ID=OJOMHIFP_1.265;gene=proS;locus_tag=OJOMHIFP_00132;ec_number=6.1.1.15;inference=ab initio prediction:Prodigal:2.6;inference=similar to AA sequence:UniProtKB:Q9L4Q8;codon_start=1;transl_table=4;product=Proline--tRNA ligase;note=*protein_id: W18_146.fasta:OJOMHIFP_00132;db_xref=COG:COG0442;translation=MKELEKITPLELDFARWYTDVVKQGNLIEYGPVKGTMIFKPNSFGIWEQIQKALNGIFNSLKIQNVYLPLFIPDRLLAKEKEHIAGFNPELATITK…
OJOMHIFP_1	EMBL	CDS	143469	143840	.	+	0	ID=OJOMHIFP_1.267;locus_tag=OJOMHIFP_00133;inference=ab initio prediction:Prodigal:2.6;codon_start=1;transl_table=4;product=hypothetical protein;note=*protein_id: W18_146.fasta:OJOMHIFP_00133;translation=MMNGISLHNVLNYTMTDLEKYKFVATICRIEKARAKLDEKSSLFSSDRNKMNYTGRSFFSEKFNRALECLEDNYKHLITKEFLEKENNYWYEEFYSKTTYYKYRKNAVNEFLAYYLDKDQTII
OJOMHIFP_1	EMBL	CDS	143956	145773	.	+	0	ID=OJOMHIFP_1.269;locus_tag=OJOMHIFP_00134;inference=ab initio prediction:Prodigal:2.6;codon_start=1;transl_table=4;product=hypothetical protein;note=*protein_id: W18_146.fasta:OJOMHIFP_00134;translation=MSISETIWANYDPNSNYLPLKDIFIENAKEYFENAVAQSGISKDECKSLARKYENTAIKKSKTQKATKSFLGLFIAFFVIAILLFVWFGLVLWLQILPHINDKSYSTSDLVSVIVSPILGAILMGLSLGLFLIRYLKNRKQLIRDRINEKKAYDAVIEAIKPLNNLLLKHGIKEEILQKTMPEVKLNKYLMAEWH…
OJOMHIFP_1	EMBL	CDS	145868	146566	.	+	0	ID=OJOMHIFP_1.271;locus_tag=OJOMHIFP_00135;inference=ab initio prediction:Prodigal:2.6;codon_start=1;transl_table=4;product=hypothetical protein;note=*protein_id: W18_146.fasta:OJOMHIFP_00135;translation=MANQLDELTGPVNAEGRDINVIQKQIPAKVTWRSTLFEVILWLLGIIPGLVFLFVKIKAKNYLQKLEQQVQAQSSTVDNYLENRVQLMINAVSIAREAVQFETNVLEKVTAYRSGLNINESNRSLVAKDIDETFNSVVSGLQGLRSVNVQFERYPELKAHDLLKKVMDDNRRSQAEITASRDLYNDVVTLWNKSI…
OJOMHIFP_1	EMBL	CDS	146748	149135	.	+	0	ID=OJOMHIFP_1.273;gene=xpkA;locus_tag=OJOMHIFP_00136;ec_number=4.1.2.9;inference=ab initio prediction:Prodigal:2.6;inference=similar to AA sequence:UniProtKB:Q937F6;codon_start=1;transl_table=4;product=Xylulose-5-phosphate phosphoketolase;note=*protein_id: W18_146.fasta:OJOMHIFP_00136;translation=MKKSHDYDSKEYLSLVDAWWRAANYLSVGQMYLRNNPLLKTPLTNNDVKIYPIGHWGTVPGQNFIYAHLNRIINKYDLNMFFISGPGHGGQVIASNTYLDG…
OJOMHIFP_1	EMBL	CDS	149435	150451	.	-	0	ID=OJOMHIFP_1.275;locus_tag=OJOMHIFP_00137;inference=ab initio prediction:Prodigal:2.6;inference=similar to AA sequence:ISfinder:IS1630;codon_start=1;transl_table=4;product=IS30 family transposase IS1630;note=*protein_id: W18_146.fasta:OJOMHIFP_00137;db_xref=COG:COG2826;translation=MNYTKNYNHLTYDERAFIEIQIKSGYSIRSIARQLNRSPSTVSRELKRNTAFSGSYQCKIAEQKALNRHSHKYLFKFTSNFEYAEFEKFFLEKFDKRFYGIVATARYIKQTFPNIA…
OJOMHIFP_1	EMBL	CDS	150612	152048	.	-	0	ID=OJOMHIFP_1.277;gene=pepF1;locus_tag=OJOMHIFP_00138;ec_number=3.4.24.-;inference=ab initio prediction:Prodigal:2.6;inference=similar to AA sequence:UniProtKB:P54124;codon_start=1;transl_table=4;product=Oligoendopeptidase F%2C plasmid;note=*protein_id: W18_146.fasta:OJOMHIFP_00138;translation=MLTDTLDSFNHKLSNDVEDYLTEVAFGEPNLDDVFSILTDAELRYDDVLDSKNKKHKLDPISYSKMLKSDDATLRKNAVLQYRKAKLQHKESLANMLIQTFKNI…
OJOMHIFP_1	EMBL	CDS	152030	152452	.	-	0	ID=OJOMHIFP_1.279;locus_tag=OJOMHIFP_00139;inference=ab initio prediction:Prodigal:2.6;codon_start=1;transl_table=4;product=hypothetical protein;note=*protein_id: W18_146.fasta:OJOMHIFP_00139;translation=MKQYPSYDKVNDEYKWDIESILEGQSFDYWLDKYVSVFKQLIEIKDSKYSSIESFIAGLKINEQMEIVANKLHNYISNKTNINLTDSKAQEMALKFDSANEELNKQYGSEINRFFKNADKLRTWVNDERLKSYKKCLLTH
OJOMHIFP_1	EMBL	CDS	152715	154127	.	+	0	ID=OJOMHIFP_1.281;gene=btuD_5;locus_tag=OJOMHIFP_00140;ec_number=3.6.3.33;inference=ab initio prediction:Prodigal:2.6;inference=protein motif:HAMAP:MF_01005;codon_start=1;transl_table=4;product=Vitamin B12 import ATP-binding protein BtuD;note=*protein_id: W18_146.fasta:OJOMHIFP_00140;translation=MIQKKEKLPYIIKLKEVVKEFDGKIVLDNIELNIKKGDFVTLLGPSGSGKTTILRLIAGFEKTTRGEIQFNGLDIKDLPPHKRDLSTIFQDYALFPHLNVEG…
OJOMHIFP_1	EMBL	CDS	154111	154947	.	+	0	ID=OJOMHIFP_1.283;gene=potB;locus_tag=OJOMHIFP_00141;inference=ab initio prediction:Prodigal:2.6;inference=similar to AA sequence:UniProtKB:P0AFK4;codon_start=1;transl_table=4;product=Spermidine/putrescine transport system permease protein PotB;note=*protein_id: W18_146.fasta:OJOMHIFP_00141;db_xref=COG:COG1176;translation=MNSGIKASLGLNRRLIFLLPYIFIAILLVFLPIILIIVNSVIHIADPTFDSFKLVKDSKTWTKIWRSLFIGIISA…
OJOMHIFP_1	EMBL	CDS	154940	155833	.	+	0	ID=OJOMHIFP_1.285;locus_tag=OJOMHIFP_00142;inference=ab initio prediction:Prodigal:2.6;codon_start=1;transl_table=4;product=hypothetical protein;note=*protein_id: W18_146.fasta:OJOMHIFP_00142;translation=MSKLIKVLKSFYIHIILLAFYIPLLYAAIFSFNNPSSKGFVRTNWNGFTTNNWSTFFNEGRGVALFNSIIIAFAVSALVVSISLFTCYGMWRQKNRAYSKLILGTNNVPLINPDNISAIGLALLFSALFGALVNTREGLFRGIVGHTVMALPYAITLMFPRSDKFNASLFEAAQDLGYSKTRAWFKTYFVYMLPS…
OJOMHIFP_1	EMBL	CDS	155820	157721	.	+	0	ID=OJOMHIFP_1.287;locus_tag=OJOMHIFP_00143;inference=ab initio prediction:Prodigal:2.6;codon_start=1;transl_table=4;product=hypothetical protein;note=*protein_id: W18_146.fasta:OJOMHIFP_00143;translation=MKSSKFTQFLKSKVLTKKVGFSLAAITAASVAIGAVSYKYTKSVFKPVFSNYQAYIDEYNLEKLSKRFEYKQFAVLDEFTRDILTNKTAGGIGSDSQATKLIINSNQGKPLLRKFKRSDFKKIFNAKWDDSKSTEENLKVIYNPVVFEHIKSYDALLENVPVFDENGKIIPNKKQKDLPYEERLHLYDYFIPYFM…
OJOMHIFP_1	EMBL	CDS	157945	158145	.	+	0	ID=OJOMHIFP_1.289;gene=rpmF;locus_tag=OJOMHIFP_00144;inference=ab initio prediction:Prodigal:2.6;inference=protein motif:HAMAP:MF_00340;codon_start=1;transl_table=4;product=50S ribosomal protein L32;note=*protein_id: W18_146.fasta:OJOMHIFP_00144;translation=MAIVPKRKTSKQRKHKRRTHDALPIQNLISCKNCSNMIQQHRVCEHCGFYKGKKVEGYKSLNLRAQ
OJOMHIFP_1	EMBL	CDS	158209	159837	.	+	0	ID=OJOMHIFP_1.291;locus_tag=OJOMHIFP_00145;inference=ab initio prediction:Prodigal:2.6;codon_start=1;transl_table=4;product=hypothetical protein;note=*protein_id: W18_146.fasta:OJOMHIFP_00145;translation=MNKTLSSSEAKIALISLIVFLVICSIIAIVIVFFLVRNNKIKKIKKQADSVYKFLSSKTTNGSVTISRFKSVAQSQGDYKKHLSELVSLNDEMKKIYKPLFAVCNQIKANAKKRFSDLKLEFDRLNDLYAEYKKLWDKFNQKSEKFNIHWGIVDSISSKLSSILLELEKYIYKNKSNLTHTYNLLAEELDELQKN…
OJOMHIFP_1	EMBL	CDS	172697	174193	.	+	0	ID=OJOMHIFP_1.321;locus_tag=OJOMHIFP_00160;inference=ab initio prediction:Prodigal:2.6;codon_start=1;transl_table=4;product=hypothetical protein;note=*protein_id: W18_146.fasta:OJOMHIFP_00160;translation=MEKFKKKVILGSIGFGIATGAVIGTALTFHYLKKANSNETEAVLNRARKFEFKINSNHKDFDISSRYASEFAYISFFGYSKKDNEEPTLKTDKEYWKALETKIFSKNKTPFLLFSKEVNYTLEDLTKDHFIYYHSYADDYDGTLYLRVYFEKKPSKNASLVSNSEEYAKRKANWKWVDYQISGFKKVDTSKNQTE…
OJOMHIFP_1	EMBL	CDS	174330	175766	.	+	0	ID=OJOMHIFP_1.323;locus_tag=OJOMHIFP_00161;inference=ab initio prediction:Prodigal:2.6;codon_start=1;transl_table=4;product=hypothetical protein;note=*protein_id: W18_146.fasta:OJOMHIFP_00161;translation=MNLTDKRSKLVATIGPSSDNYNTMRSLIEAGATCIRVNFSHGSHEEHLNKFKIAKKISEDMHLPVSLILDTKGPEIRVGKIKGGAQFIPANSEIKIHTTESKYKELEGDAKELSVSYDMSKDLKDGDFVLFDDGKLSAVVTKVSKGIVFVKTLNSHNLKTNKRINLPGVDFSLPFLSEKDINDVKFGISQGVNYI…
OJOMHIFP_1	EMBL	CDS	359144	359740	.	-	0	ID=OJOMHIFP_1.641;gene=ruvA;locus_tag=OJOMHIFP_00320;ec_number=3.6.4.12;inference=ab initio prediction:Prodigal:2.6;inference=similar to AA sequence:UniProtKB:P40832;codon_start=1;transl_table=4;product=Holliday junction ATP-dependent DNA helicase RuvA;note=*protein_id: W18_146.fasta:OJOMHIFP_00320;db_xref=COG:COG0632;translation=MILYRIGEIIHKHNSNIIFESQGIGYSLILPDPERVDVKQKCKLYLFEIKNEYQYATYAFKDFKERL…
OJOMHIFP_1	EMBL	CDS	360105	360189	.	-	.	ID=OJOMHIFP_1.643;locus_tag=OJOMHIFP_00321;product=tRNA-Leu;note=*inference: COORDINATES: profile:Aragorn:1.2;note=tRNA-Leu(tag)
OJOMHIFP_1	EMBL	CDS	360198	360273	.	-	.	ID=OJOMHIFP_1.645;locus_tag=OJOMHIFP_00322;product=tRNA-Thr;note=*inference: COORDINATES: profile:Aragorn:1.2;note=tRNA-Thr(tgt)
OJOMHIFP_1	EMBL	CDS	360276	360351	.	-	.	ID=OJOMHIFP_1.647;locus_tag=OJOMHIFP_00323;product=tRNA-Val;note=*inference: COORDINATES: profile:Aragorn:1.2;note=tRNA-Val(tac)
OJOMHIFP_1	EMBL	CDS	360355	360430	.	-	.	ID=OJOMHIFP_1.649;locus_tag=OJOMHIFP_00324;product=tRNA-Glu;note=*inference: COORDINATES: profile:Aragorn:1.2;note=tRNA-Glu(ttc)
OJOMHIFP_1	EMBL	CDS	360436	360510	.	-	.	ID=OJOMHIFP_1.651;locus_tag=OJOMHIFP_00325;product=tRNA-Asn;note=*inference: COORDINATES: profile:Aragorn:1.2;note=tRNA-Asn(gtt)
OJOMHIFP_1	EMBL	CDS	360691	362550	.	-	0	ID=OJOMHIFP_1.653;locus_tag=OJOMHIFP_00326;inference=ab initio prediction:Prodigal:2.6;codon_start=1;transl_table=4;product=hypothetical protein;note=*protein_id: W18_146.fasta:OJOMHIFP_00326;translation=MKAKKLLWGIAPLMALAPIVAAKCGDGNETKSIVFQIGHRKSWPLSGGLAPFAEYYNKTFKGQKDFMPVKMSYADDHNTTSEFVLARRAKDNIESGNFKDVPNIILGAQSGAYVINQYNRLMDLSDVGIKKDIFNQSIADLHSILSGQADKSRVYNIPFDNADTDALAFNLDALYFMLKMIEDGKGEVDWNADIP…
OJOMHIFP_1	EMBL	CDS	362745	363455	.	-	0	ID=OJOMHIFP_1.655;gene=lspA;locus_tag=OJOMHIFP_00327;ec_number=3.4.23.36;inference=ab initio prediction:Prodigal:2.6;inference=protein motif:HAMAP:MF_00161;codon_start=1;transl_table=4;product=Lipoprotein signal peptidase;note=*protein_id: W18_146.fasta:OJOMHIFP_00327;translation=MKNKKENKETFIQRIKTFYSSWKVYIKTNYTSILIKYAIFIVTFVILLVIDQVTKNVYFYSVPDPSASSGFRGDPTVVFDYGIIGFRSVAHHGVTIFSRFGQLSNAAFNFIHFTSILL…
OJOMHIFP_1	EMBL	CDS	363457	366135	.	-	0	ID=OJOMHIFP_1.657;gene=ileS;locus_tag=OJOMHIFP_00328;ec_number=6.1.1.5;inference=ab initio prediction:Prodigal:2.6;inference=similar to AA sequence:UniProtKB:P67509;codon_start=1;transl_table=4;product=Isoleucine--tRNA ligase;note=*protein_id: W18_146.fasta:OJOMHIFP_00328;translation=MPEIDYKETLNMPKTNFEMRANLTVKEPLFREKWEQNNLYAKVLEKNKNNTPFILHDGPPYANGSIHIGHALNKILKDIIVRYKSMRGFYSPYVPGWDTHGLPIELKMLTDAKI…
OJOMHIFP_1	EMBL	CDS	366375	367994	.	-	0	ID=OJOMHIFP_1.659;gene=pyrG;locus_tag=OJOMHIFP_00329;ec_number=6.3.4.2;inference=ab initio prediction:Prodigal:2.6;inference=similar to AA sequence:UniProtKB:P99072;codon_start=1;transl_table=4;product=CTP synthase;note=*protein_id: W18_146.fasta:OJOMHIFP_00329;translation=MKTKFIFTTGGVLSGLGKGVTAASVGNLLKAQGFNIFVLKLDPYLNIDPGVMNPLEHGEVYVTSDGGETDLDIGHYERFIGIKLTKESNFTTGRIFTRILEKERRGDYNGKTVQIVPHVIDEIIS…
OJOMHIFP_1	EMBL	CDS	368086	368161	.	-	.	ID=OJOMHIFP_1.661;locus_tag=OJOMHIFP_00330;product=tRNA-Phe;note=*inference: COORDINATES: profile:Aragorn:1.2;note=tRNA-Phe(gaa)
OJOMHIFP_1	EMBL	CDS	368166	368242	.	-	.	ID=OJOMHIFP_1.663;locus_tag=OJOMHIFP_00331;product=tRNA-Asp;note=*inference: COORDINATES: profile:Aragorn:1.2;note=tRNA-Asp(gtc)
OJOMHIFP_1	EMBL	CDS	368247	368322	.	-	.	ID=OJOMHIFP_1.665;locus_tag=OJOMHIFP_00332;product=tRNA-Met;note=*inference: COORDINATES: profile:Aragorn:1.2;note=tRNA-Met(cat)
OJOMHIFP_1	EMBL	CDS	368353	368445	.	-	.	ID=OJOMHIFP_1.667;locus_tag=OJOMHIFP_00333;product=tRNA-Ser;note=*inference: COORDINATES: profile:Aragorn:1.2;note=tRNA-Ser(tga)
OJOMHIFP_1	EMBL	CDS	368447	368522	.	-	.	ID=OJOMHIFP_1.669;locus_tag=OJOMHIFP_00334;product=tRNA-Met;note=*inference: COORDINATES: profile:Aragorn:1.2;note=tRNA-Met(cat)
OJOMHIFP_1	EMBL	CDS	368549	368625	.	-	.	ID=OJOMHIFP_1.671;locus_tag=OJOMHIFP_00335;product=tRNA-Met;note=*inference: COORDINATES: profile:Aragorn:1.2;note=tRNA-Met(cat)
OJOMHIFP_1	EMBL	CDS	368633	368709	.	-	.	ID=OJOMHIFP_1.673;locus_tag=OJOMHIFP_00336;product=tRNA-Ala;note=*inference: COORDINATES: profile:Aragorn:1.2;note=tRNA-Ala(tgc)
OJOMHIFP_1	EMBL	CDS	368711	368787	.	-	.	ID=OJOMHIFP_1.675;locus_tag=OJOMHIFP_00337;product=tRNA-Pro;note=*inference: COORDINATES: profile:Aragorn:1.2;note=tRNA-Pro(tgg)
OJOMHIFP_1	EMBL	CDS	368940	370097	.	-	0	ID=OJOMHIFP_1.677;locus_tag=OJOMHIFP_00338;inference=ab initio prediction:Prodigal:2.6;codon_start=1;transl_table=4;product=hypothetical protein;note=*protein_id: W18_146.fasta:OJOMHIFP_00338;translation=MNKNMKKAMKSSIQKALSKKIFKSIHKFALFLYSFSAVFSLFKRNKLAVRKSRIKQVNNMNKIMKYVYKRSELTIDFDNYAVSIEFLTQDNLKIKGFKYIINPQSKKWIITSHWFAGDKYWGLFNAKPFIELGYNILAFDYRNHGESDKTDVVSMGLFENYDLLAAIKFLNETEEIETIGLHGMSMGAFIANYVA…
OJOMHIFP_1	EMBL	CDS	370412	370870	.	-	0	ID=OJOMHIFP_1.679;locus_tag=OJOMHIFP_00339;inference=ab initio prediction:Prodigal:2.6;codon_start=1;transl_table=4;product=hypothetical protein;note=*protein_id: W18_146.fasta:OJOMHIFP_00339;translation=MVIPFIFIANNFKYVIFSNIKRRFHEIWYIKSHFIGNVKDHIHILNFHVMTSFFTTQVNAITAIWLFFVVVGYHKINSNNSSIIWRNLVLNWNFLMMIGFLIGIIFGSSRLGNELVNTTKWTVSQSLVTIIVHFVVPGMLLFIYFFEGGELL
OJOMHIFP_1	EMBL	CDS	371096	372064	.	-	0	ID=OJOMHIFP_1.681;gene=xerD_1;locus_tag=OJOMHIFP_00340;inference=ab initio prediction:Prodigal:2.6;inference=similar to AA sequence:UniProtKB:O31206;codon_start=1;transl_table=4;product=Tyrosine recombinase XerD;note=*protein_id: W18_146.fasta:OJOMHIFP_00340;db_xref=COG:COG4974;translation=MKEKIKRILQQMQRFINNKQLIKLEHILISVLGSPNSNNTNITNSELISIFIDAKKLEGCSFKSLLYYQSLLTNATNAISKPINEIETSDLRNYLSKYQQTNNSSNVT…
OJOMHIFP_1	EMBL	CDS	372138	373313	.	-	0	ID=OJOMHIFP_1.683;locus_tag=OJOMHIFP_00341;inference=ab initio prediction:Prodigal:2.6;codon_start=1;transl_table=4;product=hypothetical protein;note=*protein_id: W18_146.fasta:OJOMHIFP_00341;translation=MKQKLSQISKINANSITKDDKKKFLSYLDTANLVDNKIINFQRNYWEKLPKSATRKVTEKTILYSKVRPVKMHNGIFTDLDFDNIVVSNAFFTIDVDESIADPHFIYYYLTDRKQISKMQILAESSTTYPTLSLENVENFEIELPNINAQVHIGNLLSNIDKKINLNNKINDNLVKQAKLAYDYLFKNKQRNRSY…
OJOMHIFP_1	EMBL	CDS	373492	373851	.	+	0	ID=OJOMHIFP_1.685;locus_tag=OJOMHIFP_00342;inference=ab initio prediction:Prodigal:2.6;codon_start=1;transl_table=4;product=hypothetical protein;note=*protein_id: W18_146.fasta:OJOMHIFP_00342;translation=MKIYDEWFIKFNFPSNQNFHNKTKNKISTTSSFPSTWEIQQLNNNVLCSIIPSGIEKFEGEKIYYPTKSLQNKSIKDGERITYKNRKTRADMHPIKNSVWFAKMKDTKNIYLFRKIWIL
OJOMHIFP_1	EMBL	CDS	373839	374183	.	+	0	ID=OJOMHIFP_1.687;locus_tag=OJOMHIFP_00343;inference=ab initio prediction:Prodigal:2.6;codon_start=1;transl_table=4;product=hypothetical protein;note=*protein_id: W18_146.fasta:OJOMHIFP_00343;translation=MDFIINDSILSTGFCGLLCNKNSFEYISSIVMNSNFEEKKNFLSHGATQQAINIDDLSNIEITIPDKETLNKYHSLTKPLFLKITENIIENRKLSSLKEILLPLLMNGQVTIED
OJOMHIFP_1	EMBL	CDS	374180	374731	.	-	0	ID=OJOMHIFP_1.689;locus_tag=OJOMHIFP_00344;inference=ab initio prediction:Prodigal:2.6;codon_start=1;transl_table=4;product=hypothetical protein;note=*protein_id: W18_146.fasta:OJOMHIFP_00344;translation=MKKVKLKDVLTEIIDFSSKAKYSGRSNITSERYIPTLSALSVHNNFIDYSKCYYVTLNEYKEMTSNRIPKIGDILLTKEAPVGRVAMLDKDNIAIGRRLWLLTGKENILDNNYLLYFLQWNKTQKLLKSISGGSTVKSVNINSFKNIEVNIHSYEEQIKIGHILSLIDKKINLNNKINDNLVY
OJOMHIFP_1	EMBL	CDS	374718	376358	.	-	0	ID=OJOMHIFP_1.691;locus_tag=OJOMHIFP_00345;inference=ab initio prediction:Prodigal:2.6;codon_start=1;transl_table=4;product=hypothetical protein;note=*protein_id: W18_146.fasta:OJOMHIFP_00345;translation=MNEKLKNYTFKMIDELKAVCHSQGLSNVGDEFKIITQMFLYKFINDKFGVLLKQKDENIKNSANWEQEYSRLSPEKRDRLLKRIANENPILFPEELLSYLVNNSNKDDFAKIFDSAMESISQRNSDLFSTRTTGRTNIEFMEPLTQCVVDPNKRNQFAKALVCKLVNFSFAEAFNEHYDFFSHIFEYLIRDYNAN…
OJOMHIFP_1	EMBL	CDS	376360	379500	.	-	0	ID=OJOMHIFP_1.693;locus_tag=OJOMHIFP_00346;inference=ab initio prediction:Prodigal:2.6;codon_start=1;transl_table=4;product=hypothetical protein;note=*protein_id: W18_146.fasta:OJOMHIFP_00346;translation=MEAKFNELTRVQIPAMIHLTKLGYKYYGKVCKNQIKLDPKSNILVNVFEKQLKKLNPDFDDSIETIINKINSLLNNDDLGREFYKYLVGSSPRLVDFDNIENNEFGYLAELEYKSDGHSFIPDITLFINGLPLVFVEVKKPNNLDGIQSEKDRLLDRLKKRAYKKFFNITQFMIFSNNMDYEFNNEMMPYSGAFY…
OJOMHIFP_1	EMBL	CDS	379730	382000	.	-	0	ID=OJOMHIFP_1.695;locus_tag=OJOMHIFP_00347;inference=ab initio prediction:Prodigal:2.6;codon_start=1;transl_table=4;product=hypothetical protein;note=*protein_id: W18_146.fasta:OJOMHIFP_00347;translation=MNSLLVLKGEFDSKPNPSKLGKPRLSAKKQLKLEHIKKLLNQLNDVYNFWKKQTLKIDALINVKYYSIAAKSKRITKLFYSTIKENNNKVVGVSLIDDYENNNAKQKHLITYYIEKNILKNAINNVSVIVDKLEQNNINVITNDLLDQISNHQIDILAKGLSKTQICSIVVDLSHIEEFSVKTTHIDLNNEKIVT…
OJOMHIFP_1	EMBL	CDS	382002	383045	.	-	0	ID=OJOMHIFP_1.697;gene=ftsH_1;locus_tag=OJOMHIFP_00348;ec_number=3.4.24.-;inference=ab initio prediction:Prodigal:2.6;inference=protein motif:HAMAP:MF_01458;codon_start=1;transl_table=4;product=ATP-dependent zinc metalloprotease FtsH;note=*protein_id: W18_146.fasta:OJOMHIFP_00348;translation=MKKANILNLIQYHIEENDIAFRKEAHLIAEEFYRMHDDELGEYILSMLRGANNFVPQLMSDITIPFAEKVQLQTNLEPLPLPKKISEDIMGIINAINRKALINKFL…
OJOMHIFP_1	EMBL	CDS	383518	384951	.	+	0	ID=OJOMHIFP_1.699;locus_tag=OJOMHIFP_00349;inference=ab initio prediction:Prodigal:2.6;inference=similar to AA sequence:ISfinder:ISMmy1;codon_start=1;transl_table=4;product=IS1634 family transposase ISMmy1;note=*protein_id: W18_146.fasta:OJOMHIFP_00349;translation=MAIPVEIRQVERPKNTVVKNYFGKFKVVKRTSKYVNGKAIPKDLAIVGEIVDYKFVPFETPVPVGTRSKKNQEKTDIKDYGNIAIFTKNSNDILEKLLTHFDSSTAYKLYVIAILRCAYPKAVNRDLKFYYETS…
OJOMHIFP_1	EMBL	CDS	385097	387322	.	+	0	ID=OJOMHIFP_1.701;gene=recD2_1;locus_tag=OJOMHIFP_00350;ec_number=3.6.4.12;inference=ab initio prediction:Prodigal:2.6;inference=protein motif:HAMAP:MF_01488;codon_start=1;transl_table=4;product=ATP-dependent RecD-like DNA helicase;note=*protein_id: W18_146.fasta:OJOMHIFP_00350;translation=MEMKSFIGYIKEFTNNSDENWPVANFYILKTRKTIKISGNISRMLDKSLYKIEVSEIDDNSESANNIKTYKCNFYQSLTVIDNQTFFEYLKSDAFNKVADDDFINILK…
OJOMHIFP_1	EMBL	CDS	387833	388075	.	-	0	ID=OJOMHIFP_1.703;locus_tag=OJOMHIFP_00351;inference=ab initio prediction:Prodigal:2.6;codon_start=1;transl_table=4;product=hypothetical protein;note=*protein_id: W18_146.fasta:OJOMHIFP_00351;translation=MGKQLSVNEWKYLFEKYEKHRSWELSKKCFLNEMMKIKNVKHISNDQWRILVDKYERYNLGMNIESMSGRSPKNTKAQAG
OJOMHIFP_1	EMBL	CDS	388196	388846	.	-	0	ID=OJOMHIFP_1.705;gene=rpe;locus_tag=OJOMHIFP_00352;ec_number=5.1.3.1;inference=ab initio prediction:Prodigal:2.6;inference=similar to AA sequence:UniProtKB:P74061;codon_start=1;transl_table=4;product=Ribulose-phosphate 3-epimerase;note=*protein_id: W18_146.fasta:OJOMHIFP_00352;translation=MNKNNKYVTPSLLNVEPENRLNMANTLINEGIKWIHYDVMDGKFVPNFAIELNEIKNIHENSLKHFKDAHLMIENPLDYIDQYKDVVDIVTVHYEAIDPTKFLKFLKQ…
OJOMHIFP_1	EMBL	CDS	388833	389678	.	-	0	ID=OJOMHIFP_1.707;gene=rsgA;locus_tag=OJOMHIFP_00353;ec_number=3.6.1.-;inference=ab initio prediction:Prodigal:2.6;inference=similar to AA sequence:UniProtKB:O34530;codon_start=1;transl_table=4;product=Small ribosomal subunit biogenesis GTPase RsgA;note=*protein_id: W18_146.fasta:OJOMHIFP_00353;db_xref=COG:COG1162;translation=MKGKIYSINSGIYSIKDENNNFHNLPALGIFRHKNIAPLVGDNVEFEIDRYITKIYERKNEFIRPKVANID…
OJOMHIFP_1	EMBL	CDS	391464	392051	.	-	0	ID=OJOMHIFP_1.713;gene=gmk;locus_tag=OJOMHIFP_00356;ec_number=2.7.4.8;inference=ab initio prediction:Prodigal:2.6;inference=similar to AA sequence:UniProtKB:Q5HGM3;codon_start=1;transl_table=4;product=Guanylate kinase;note=*protein_id: W18_146.fasta:OJOMHIFP_00356;db_xref=COG:COG0194;translation=MIKSTNKKPIIIFAGPSGVGKGTIEKYLFEDKELRLHLACSATTRSPRAGEIDGIHYFFITKNDFENKIAENAFLEYSYHFENYYGTLYAEIDRIHELNKVP…
OJOMHIFP_1	EMBL	CDS	392394	392636	.	+	0	ID=OJOMHIFP_1.715;locus_tag=OJOMHIFP_00357;inference=ab initio prediction:Prodigal:2.6;codon_start=1;transl_table=4;product=hypothetical protein;note=*protein_id: W18_146.fasta:OJOMHIFP_00357;translation=MDVRAILSIILVIISAVILVISMLMSPDSNGFSGALVGSGDLELFKTSKERGFKKVLKWSMVFLGLILLILSIVCWALAK
OJOMHIFP_1	EMBL	CDS	392639	394828	.	+	0	ID=OJOMHIFP_1.717;gene=rnr;locus_tag=OJOMHIFP_00358;ec_number=3.1.13.1;inference=ab initio prediction:Prodigal:2.6;inference=similar to AA sequence:UniProtKB:O32231;codon_start=1;transl_table=4;product=Ribonuclease R;note=*protein_id: W18_146.fasta:OJOMHIFP_00358;db_xref=COG:COG0557;translation=MINEKIIINTIKENPHISTNALLRKLNISPRHNKVLTNMLINLSSRDLIAYDKRDSTYVALKKLNTIQGPIHFASEGKCAFIDVEELSKTEAKVSYFVSSNNF…
OJOMHIFP_1	EMBL	CDS	397562	398626	.	+	0	ID=OJOMHIFP_1.725;gene=ftsY;locus_tag=OJOMHIFP_00362;inference=ab initio prediction:Prodigal:2.6;inference=similar to AA sequence:UniProtKB:P51835;codon_start=1;transl_table=4;product=Signal recognition particle receptor FtsY;note=*protein_id: W18_146.fasta:OJOMHIFP_00362;db_xref=COG:COG0552;translation=MGFFSYLKDKLFGWKKKSKEEKLAQKQAELEKKDEDELLKSQRLEKYQAGLSKSSSLGSKLLDLSNKYKKIDEEYFDELEEILIMSDISAKLVY…
OJOMHIFP_1	EMBL	CDS	398616	398852	.	+	0	ID=OJOMHIFP_1.727;locus_tag=OJOMHIFP_00363;inference=ab initio prediction:Prodigal:2.6;codon_start=1;transl_table=4;product=hypothetical protein;note=*protein_id: W18_146.fasta:OJOMHIFP_00363;translation=MKSNLINDIKNIEYLCSLFEKYEGLLTQTQKQAFRLYFYENLSYAEIAKITATTRTAAYDSVHKAINNLKKIEAKTQE
OJOMHIFP_1	EMBL	CDS	398890	399375	.	-	0	ID=OJOMHIFP_1.729;gene=tpx;locus_tag=OJOMHIFP_00364;ec_number=1.11.1.15;inference=ab initio prediction:Prodigal:2.6;inference=similar to AA sequence:UniProtKB:P80864;codon_start=1;transl_table=4;product=Thiol peroxidase;note=*protein_id: W18_146.fasta:OJOMHIFP_00364;db_xref=COG:COG2077;translation=MKVSLANMDVNLLGTEVKVGDVFPNFKAVDSELGDFEFYSLPKGKKLVLSVPSIDTGTCDIETTKFMNHFKDKEYDVVVVSYDTPFAQNRWCVAKDNKKV…
OJOMHIFP_1	EMBL	CDS	399549	399773	.	-	0	ID=OJOMHIFP_1.731;locus_tag=OJOMHIFP_00365;inference=ab initio prediction:Prodigal:2.6;codon_start=1;transl_table=4;product=hypothetical protein;note=*protein_id: W18_146.fasta:OJOMHIFP_00365;translation=MLFNLRIYILFANEKDAFKKLCMQLPITIEKIVKNNLDFQVQSDTVIDELSAIDNDFVTSLYKLVFSKYNGFEF
OJOMHIFP_1	EMBL	CDS	399909	401159	.	-	0	ID=OJOMHIFP_1.733;locus_tag=OJOMHIFP_00366;inference=ab initio prediction:Prodigal:2.6;codon_start=1;transl_table=4;product=hypothetical protein;note=*protein_id: W18_146.fasta:OJOMHIFP_00366;translation=MISNDKNTSYSTDLCLLKKKLNVHGKYKFNYVHYVIDETNWDEILTKSNHKTNKNNISPLRLKEILERLIAGYDMKTVSNIVGFKSRSIYNLFDRITIETKRGYAKYQKKCKLCGMDLKGKTIYVISALKFLNLIETRHDSKRLENNSKLLMKYIDIFKFYKQLLYFYLKNRNSFNLDSKAVKQSVASIIFKYIR…
OJOMHIFP_1	EMBL	CDS	401377	401529	.	+	0	ID=OJOMHIFP_1.735;gene=rpmG2;locus_tag=OJOMHIFP_00367;inference=ab initio prediction:Prodigal:2.6;inference=similar to AA sequence:UniProtKB:Q2FY22;codon_start=1;transl_table=4;product=50S ribosomal protein L33 2;note=*protein_id: W18_146.fasta:OJOMHIFP_00367;db_xref=COG:COG0267;translation=MPRDGFTLFCTDCKMENYISKKNKKNTPEKVELKKFCARCNASTLHKEKK
OJOMHIFP_1	EMBL	CDS	401583	402281	.	-	0	ID=OJOMHIFP_1.737;locus_tag=OJOMHIFP_00368;inference=ab initio prediction:Prodigal:2.6;codon_start=1;transl_table=4;product=hypothetical protein;note=*protein_id: W18_146.fasta:OJOMHIFP_00368;translation=MNKRKLLLISSLMSVAPIMVAAKCNPDSDNIVEFRLGIKDLNLRFANYGAFSSKELDEMLKKKPLKDGEFTVVYPSQEELEKEAKIIRDFFEKEETKKIPSYQTIYKETYETIVLGKKPVMLSDFTNEYLWSRDLVKIIDNGSIKNKNKLKLIINQFIDNANGSTTAHFRIEHSDDQRIYEVVGDSNGYIIQFNG…
OJOMHIFP_1	EMBL	CDS	402400	402735	.	-	0	ID=OJOMHIFP_1.739;locus_tag=OJOMHIFP_00369;ec_number=3.9.1.-;inference=ab initio prediction:Prodigal:2.6;inference=similar to AA sequence:UniProtKB:P44956;codon_start=1;transl_table=4;product=Purine nucleoside phosphoramidase;note=*protein_id: W18_146.fasta:OJOMHIFP_00369;db_xref=COG:COG0537;translation=MDDLFLKIISGEEEGKIFYEDEYCVAFYDKFPIQPGHFLVVPRIKSKNITEADDFTAGHLINTARKLGKQEVLDKGIAGFKILINTGRSADQSI…
OJOMHIFP_1	EMBL	CDS	402735	404120	.	-	0	ID=OJOMHIFP_1.741;locus_tag=OJOMHIFP_00370;inference=ab initio prediction:Prodigal:2.6;codon_start=1;transl_table=4;product=hypothetical protein;note=*protein_id: W18_146.fasta:OJOMHIFP_00370;translation=MKKISKKLLASFSLFTIPSVAIISAKCGNDVETTERLNQQKDLKDAKRVAELEEIWKNFALSYIYKLKPSNKHDAKSWKQNFEKEFKNQQSQLFKDSYDAYKIFALDQLSKNEYYFVEKSLEWKKNDVFKSNPFDWISTKNFPGEQKPEDFIRIWMEDKTGIRKEINNMLLVKAYFGISDLKQLQTIANNIANAG…
OJOMHIFP_1	EMBL	CDS	404132	406309	.	-	0	ID=OJOMHIFP_1.743;locus_tag=OJOMHIFP_00371;inference=ab initio prediction:Prodigal:2.6;codon_start=1;transl_table=4;product=hypothetical protein;note=*protein_id: W18_146.fasta:OJOMHIFP_00371;translation=MGKKKTPFFERLLQKNAEQENKNKTTGKSKKSRSWKIATTSTVLVLAVATGITVPLVINSTKKNFIDGYASNTNVASAKIGDHNLDLNFGDFKDIYQNHNTSTSEERLKEIDKIILYYLYDQEQKASAEYQKLWNDSKRSDEKDNNSFRLPTLDELKTKFKNELVDIENNMKLQFGTANWQTEFNKHLVQKYNGA…
OJOMHIFP_1	EMBL	CDS	406403	406990	.	+	0	ID=OJOMHIFP_1.745;locus_tag=OJOMHIFP_00372;inference=ab initio prediction:Prodigal:2.6;codon_start=1;transl_table=4;product=hypothetical protein;note=*protein_id: W18_146.fasta:OJOMHIFP_00372;translation=MQMIVKTAAIEVLRELQKLLESENINYSLGLSNYYEYKNKPELFLINDIEVCLWHKDFYFLLKKYPNHFILPENLPFKSLAPYYKFQGSSIKINVIVGTSDEKINHWYKFRNYKRLIYWGNSKKHWFYYFLGHRTQRVYLHDLVNDLVVERYTKFIILNSEIDKFKAFDNLNFNKRFFVTEKGITIPFFEPFRFL
OJOMHIFP_1	EMBL	CDS	407104	407373	.	-	0	ID=OJOMHIFP_1.747;gene=rpsT;locus_tag=OJOMHIFP_00373;inference=ab initio prediction:Prodigal:2.6;inference=similar to AA sequence:UniProtKB:A0R102;codon_start=1;transl_table=4;product=30S ribosomal protein S20;note=*protein_id: W18_146.fasta:OJOMHIFP_00373;db_xref=COG:COG0268;translation=MANIKSKVKSIAKQEEFRQRNNAMKTRVRKAIRAAREAVLAKEEGFEKKVFEAHSIIATAVQKGIYHPNKGARKSSRLDHFVNEQKSKQ
OJOMHIFP_1	EMBL	CDS	407452	408006	.	+	0	ID=OJOMHIFP_1.749;gene=ppa;locus_tag=OJOMHIFP_00374;ec_number=3.6.1.1;inference=ab initio prediction:Prodigal:2.6;inference=similar to AA sequence:UniProtKB:Q9K0G4;codon_start=1;transl_table=4;product=Inorganic pyrophosphatase;note=*protein_id: W18_146.fasta:OJOMHIFP_00374;db_xref=COG:COG0221;translation=MSNVIEIKIEIPKNSNIKYEYNREDGQIHVDRILRGDFKYPCNYGFIPNALDWDGDELDVLLYSPETFIPGVVVNARIIGAMKMNDSGETDTK…
OJOMHIFP_1	EMBL	CDS	408069	410015	.	-	0	ID=OJOMHIFP_1.751;gene=tkt;locus_tag=OJOMHIFP_00375;ec_number=2.2.1.1;inference=ab initio prediction:Prodigal:2.6;inference=similar to AA sequence:UniProtKB:P75611;codon_start=1;transl_table=4;product=Transketolase;note=*protein_id: W18_146.fasta:OJOMHIFP_00375;translation=MNINQKVVASMQAIALDSINNAGGGHIGSAIDICPIMYAVVAKHMKISADHPKWISRDRLILSAGHASMSFYSMMHFLGLLSLDEMKNHKRKHSKTPSHPETDAFDFVDASTGPLGQGIAMGVGM…
OJOMHIFP_1	EMBL	CDS	410114	411058	.	+	0	ID=OJOMHIFP_1.753;gene=bsn;locus_tag=OJOMHIFP_00376;ec_number=3.1.-.-;inference=ab initio prediction:Prodigal:2.6;inference=similar to AA sequence:UniProtKB:Q03091;codon_start=1;transl_table=4;product=Extracellular ribonuclease;note=*protein_id: W18_146.fasta:OJOMHIFP_00376;db_xref=COG:COG2356;translation=MMNSKMIKHKFLVSLALISAPVLSLTVLSSTGCNNKNSTTDDNYLIPEKSFYEKSNYYDSLEGLNGNKLYSELIKIQHNHLSGIKSYRYLKT…
OJOMHIFP_1	EMBL	CDS	544206	544394	.	-	0	ID=OJOMHIFP_1.981;locus_tag=OJOMHIFP_00490;inference=ab initio prediction:Prodigal:2.6;codon_start=1;transl_table=4;product=hypothetical protein;note=*protein_id: W18_146.fasta:OJOMHIFP_00490;translation=MKVIGRTIIGVDQTMEYKLKDSNDWISIDKNKLTVSTPGTYEIRVKSTNDGISSDSEIVVIH
OJOMHIFP_1	EMBL	CDS	544385	546433	.	-	0	ID=OJOMHIFP_1.983;locus_tag=OJOMHIFP_00491;inference=ab initio prediction:Prodigal:2.6;codon_start=1;transl_table=4;product=hypothetical protein;note=*protein_id: W18_146.fasta:OJOMHIFP_00491;translation=MKNLLKRLLKILSITSVSTLSIITTSCKFSNTINRQQISNKDLEKKVDKIFSNSNNHIDNKDINKHDSSNTTINKPIYSTTSNQSSQTSYTIPNESYTIPTYNPSLELQEIDNKYLRETVQDFKPIITDQNKIKSMILNNSVSSNFYSHSQFGLQQDEITLDSIQNKTFQFKLIDKNTNKEVDNSKVKWYQRTFY…
OJOMHIFP_1	EMBL	CDS	546612	546791	.	-	0	ID=OJOMHIFP_1.985;locus_tag=OJOMHIFP_00492;inference=ab initio prediction:Prodigal:2.6;codon_start=1;transl_table=4;product=hypothetical protein;note=*protein_id: W18_146.fasta:OJOMHIFP_00492;translation=MISNFEKLVRKLTFEQLKNEISKFIEQYNKEGFLKEFKWKTPQLLWDAYIENKLEYRAQ
OJOMHIFP_1	EMBL	CDS	547522	549510	.	+	0	ID=OJOMHIFP_1.987;locus_tag=OJOMHIFP_00493;inference=ab initio prediction:Prodigal:2.6;codon_start=1;transl_table=4;product=hypothetical protein;note=*protein_id: W18_146.fasta:OJOMHIFP_00493;translation=MKKGLLLIGGLTAVAAVPISITTTLLIKKNKQQNINQNKIEKLQDELKLLQSQIANLEKDKTQMAQYADSLIYGFDIENYQLESLEAMLKLQAKFHKLNSYVDELKNQISIKKQNVAELEKEIKRLRNELNHDRNVIRFEIQRLVTDEWANMKDEILQSHKVSDIVKHLNKRIKFTKLPHLIKTDSDKTIKSLKD…
OJOMHIFP_1	EMBL	CDS	549814	551538	.	+	0	ID=OJOMHIFP_1.989;locus_tag=OJOMHIFP_00494;inference=ab initio prediction:Prodigal:2.6;codon_start=1;transl_table=4;product=hypothetical protein;note=*protein_id: W18_146.fasta:OJOMHIFP_00494;translation=MSKQKLLLIPMISSISSLVLLTSCSKIENTKITESISENKPDSENNATRESNTSLNDNKDNKLINPTVQQNQTSLFKIIEPKTIYKEIYDRTFALKFLTKLPGNEGILDNNQGTGWLLDYHKFKNANNKYKLFIATNLHVLSHFSNSLSKELNSKLNYYDSQSDKKVLGIALGKTEKPVNDFNHVPNNNPSVDRA…
OJOMHIFP_1	EMBL	CDS	551996	552340	.	+	0	ID=OJOMHIFP_1.991;locus_tag=OJOMHIFP_00495;inference=ab initio prediction:Prodigal:2.6;codon_start=1;transl_table=4;product=hypothetical protein;note=*protein_id: W18_146.fasta:OJOMHIFP_00495;translation=MKSINKLLISAVSAISLAMPLVAASCGVTKPSEQGSGSKLSDTNKPSEQGSGTNSEQGSRSKPSEIDPIQNDTTNNQPPKIPNTVGDLFKELRKIRDQYYRFKEKLDSLDDKEN
OJOMHIFP_1	EMBL	CDS	552340	552582	.	+	0	ID=OJOMHIFP_1.993;locus_tag=OJOMHIFP_00496;inference=ab initio prediction:Prodigal:2.6;codon_start=1;transl_table=4;product=hypothetical protein;note=*protein_id: W18_146.fasta:OJOMHIFP_00496;translation=MIKLHFDYWFEKPDPNPDPDLNIDQDPDKLIKESGYDQIKKILEKSNKDSKEYIEAVNQLKGFIEIYNADLRPILEKITK
OJOMHIFP_1	EMBL	CDS	552887	554320	.	+	0	ID=OJOMHIFP_1.995;locus_tag=OJOMHIFP_00497;inference=ab initio prediction:Prodigal:2.6;inference=similar to AA sequence:ISfinder:ISMmy1;codon_start=1;transl_table=4;product=IS1634 family transposase ISMmy1;note=*protein_id: W18_146.fasta:OJOMHIFP_00497;translation=MAIPVEVRQVERPKNTVVKNYFGKFKVVKRTSKYVNGKAIPKDLAIVGEIVDYKFVPFETPVPVGTRSKKNQEKTDIKDYGNIAIFTKNSNDILEKLLTHFDSSTAYKLYVIAILRCAYPKAVNRDLKFYYETS…
OJOMHIFP_1	EMBL	CDS	554714	555727	.	-	0	ID=OJOMHIFP_1.997;locus_tag=OJOMHIFP_00498;inference=ab initio prediction:Prodigal:2.6;codon_start=1;transl_table=4;product=hypothetical protein;note=*protein_id: W18_146.fasta:OJOMHIFP_00498;translation=MEIKRDSYLNKIIDKMNNGKVKVITGIRRSGKSYFLFNIFNKYLLSKGVNENNIIKISLDSIKDIALRNPLNLIKHIEQLLPSNSQQCYVLIDEIQYCEIIKNPYIENSKYTISFVDVLLELMKRENVDVYVTGSNSVMLSSEILTQFRDRSNQIHIHTLSFSEIYHLFENKKEALEHYLFYGGLPGVYNLKNQE…
OJOMHIFP_1	EMBL	CDS	700889	702340	.	+	0	ID=OJOMHIFP_1.1249;locus_tag=OJOMHIFP_00624;inference=ab initio prediction:Prodigal:2.6;codon_start=1;transl_table=4;product=hypothetical protein;note=*protein_id: W18_146.fasta:OJOMHIFP_00624;translation=MNEYEFLKSKVDNDLLSKLSKIEFYYKGFHNYTFKVKYEEQTCQLRVPISDLVDHSIESLFMDKMPGVYYYKKGILVRKWFEGKTLEKVNLTLEVQKAVIDKIKEFHKIKVDLPAIDLFYYCKGTKKYQKYVEQYANTASDATCHCDLNLKNILINENNDVELIDFEWVRKSNPLFDAMSLIHMNFDPSLVKKE…
OJOMHIFP_1	EMBL	CDS	702424	703155	.	+	0	ID=OJOMHIFP_1.1251;gene=nfrA2;locus_tag=OJOMHIFP_00625;ec_number=1.5.1.39;inference=ab initio prediction:Prodigal:2.6;inference=similar to AA sequence:UniProtKB:P94424;codon_start=1;transl_table=4;product=FMN reductase [NAD(P)H];note=*protein_id: W18_146.fasta:OJOMHIFP_00625;db_xref=COG:COG0778;translation=MDFITKIKNRYSVRSFDADKKIPEQDYKKIIDVVNSAPTSSNWHSSSVIIIKDRQLLEKISEFRPFTKHLKDAQFFMVFVADFNRMNLAQK…
OJOMHIFP_1	EMBL	CDS	703228	704022	.	+	0	ID=OJOMHIFP_1.1253;gene=menH_4;locus_tag=OJOMHIFP_00626;ec_number=4.2.99.20;inference=ab initio prediction:Prodigal:2.6;inference=protein motif:HAMAP:MF_01660;codon_start=1;transl_table=4;product=2-succinyl-6-hydroxy-2%2C 4-cyclohexadiene-1-carboxylate synthase;note=*protein_id: W18_146.fasta:OJOMHIFP_00626;translation=MKKIIYDYNVVFKDNGNDNENIIFCHGFNSSPKTFKLFEQYWTKSNYYALQFPGNNNVAPINDHEVSVYQFAKLVIEF…
OJOMHIFP_1	EMBL	CDS	704283	705716	.	-	0	ID=OJOMHIFP_1.1255;locus_tag=OJOMHIFP_00627;inference=ab initio prediction:Prodigal:2.6;inference=similar to AA sequence:ISfinder:ISMmy1;codon_start=1;transl_table=4;product=IS1634 family transposase ISMmy1;note=*protein_id: W18_146.fasta:OJOMHIFP_00627;translation=MAIPVEIRQVERPKNTVVKNYFGKFKVVKRTSKYVNGKAIPKDLAIVGEIVDYKFVPFETPIPVGTRSKKNQEKTDIKDYGNIAIFTKNSNDILEKLLTHFDSSTAYKLYVIAILRCAYPKAVNRDLKFYYET…
OJOMHIFP_1	EMBL	CDS	706030	707157	.	+	0	ID=OJOMHIFP_1.1257;gene=mdoH;locus_tag=OJOMHIFP_00628;ec_number=2.4.1.-;inference=ab initio prediction:Prodigal:2.6;inference=protein motif:HAMAP:MF_01072;codon_start=1;transl_table=4;product=Glucans biosynthesis glucosyltransferase H;note=*protein_id: W18_146.fasta:OJOMHIFP_00628;translation=MVFSLVFLFGRKKLAQKFEPIINSELTDEFKNKKVVLLYCTCDDFHEESLSKSMVQYWNNYETVILDDSKSNEYIEKVNEFANKHNLKVVRRENKEGFKAGNLNN…
OJOMHIFP_1	EMBL	CDS	707144	707380	.	-	0	ID=OJOMHIFP_1.1259;locus_tag=OJOMHIFP_00629;inference=ab initio prediction:Prodigal:2.6;codon_start=1;transl_table=4;product=hypothetical protein;note=*protein_id: W18_146.fasta:OJOMHIFP_00629;translation=MLLFATLLVIEILEKVIAKGKSKQGIETINVGTTVPHEKYVNTNVAAPNKNGTIEWIMMYLKGIFTDSLGVTMNFIFY
OJOMHIFP_1	EMBL	CDS	707457	709088	.	-	0	ID=OJOMHIFP_1.1261;gene=argS;locus_tag=OJOMHIFP_00630;ec_number=6.1.1.19;inference=ab initio prediction:Prodigal:2.6;inference=similar to AA sequence:UniProtKB:Q99W05;codon_start=1;transl_table=4;product=Arginine--tRNA ligase;note=*protein_id: W18_146.fasta:OJOMHIFP_00630;translation=MLITMNKLDLKEKLENKLREIASDLGIQRNVFLTESKKHGDLSTNMALGNSNLNPMELVRKIISMIDAGEFGIKNMTVANPGFINFSIGDDYLVSGVNQILHLGSNYGKGNKLG…
OJOMHIFP_1	EMBL	CDS	709189	710433	.	-	0	ID=OJOMHIFP_1.1263;locus_tag=OJOMHIFP_00631;inference=ab initio prediction:Prodigal:2.6;codon_start=1;transl_table=4;product=hypothetical protein;note=*protein_id: W18_146.fasta:OJOMHIFP_00631;translation=MDNFIKVITTQGMWGAVISTIVFVAIGFAATRAKIVTKEMNGRLSKMVLNFFLPFMVFTAFMQGASKEDVAAVGIVLGSSLVFYILFTLLSYLLVKLAPKFVSSRINRKAEEVYAWNNANATVDSKNNLSDIKAELIDDYKMKLMTSQFMLIYGSLQFFALPLVHSLSDGVIFPVFTKALLQVWCVPYLIGAFG…
OJOMHIFP_1	EMBL	CDS	725235	725639	.	-	0	ID=OJOMHIFP_1.1291;locus_tag=OJOMHIFP_00645;inference=ab initio prediction:Prodigal:2.6;codon_start=1;transl_table=4;product=hypothetical protein;note=*protein_id: W18_146.fasta:OJOMHIFP_00645;translation=MKKTRFLLLSIASIAPLITISSIGCFVSDKEYKQYLKNLKVIDDFEITRPVIKDSKWDEYNRSYNAFKTWLKSRREKAPQNPYANQAFATMNLFLTNANKTYSMWYDAVLNNKSISDDEKIRPEFWEKDLNKNQ
OJOMHIFP_1	EMBL	CDS	725930	728116	.	+	0	ID=OJOMHIFP_1.1293;locus_tag=OJOMHIFP_00646;inference=ab initio prediction:Prodigal:2.6;codon_start=1;transl_table=4;product=hypothetical protein;note=*protein_id: W18_146.fasta:OJOMHIFP_00646;translation=MSKKNKLMIGLSSTAIPLLAAVSAKCGGTVNYEDLGKDAKKISLGVSFSSGQPQWNTMASLIKYYNEAHKNDKHFLPVELKHLGSGYLEGENTVITELKAKRNEVVNLAFNYGSLASRLASSEMRDLYKMDKVLNFEDNDKDISVDLKNINEQFARANSNTENLPNNGTFMIPMLKSIQVMSANAPVLQYIFKT…
OJOMHIFP_1	EMBL	CDS	728182	729351	.	+	0	ID=OJOMHIFP_1.1295;locus_tag=OJOMHIFP_00647;inference=ab initio prediction:Prodigal:2.6;codon_start=1;transl_table=4;product=hypothetical protein;note=*protein_id: W18_146.fasta:OJOMHIFP_00647;translation=MKRNIKHTLIVLTSASAFLPVISASCENGTIKAKEVAEVHLPDNFDIKKLNSSEKRVFKKANSVNLNSVDYTKGTTFEIPGEKDYFLKIYSLTPPSIDENTVVPLDKDKEVSAEINLEFKIIYKDPVENTVELVDGWEKKLSIKNDKFILHSLNSVYNSFESNKASAFEFKNIDWDKLKAKYFDAEIVKWSDGD…
OJOMHIFP_1	EMBL	CDS	729360	731462	.	+	0	ID=OJOMHIFP_1.1297;locus_tag=OJOMHIFP_00648;inference=ab initio prediction:Prodigal:2.6;inference=similar to AA sequence:UniProtKB:P75264;codon_start=1;transl_table=4;product=Putative ABC transporter ATP-binding protein MG187;note=*protein_id: W18_146.fasta:OJOMHIFP_00648;translation=MIWLKKLIDNVKLSTAKVTDNDIAEYDRLSAKILNSDKNAEEIPAIELKNVIIDFGETLAVDNVSFKIPNGKLVTLLGPSGSGKTTTLNAISGLLTITSGNVYFNGKDVTNLSP…
OJOMHIFP_1	EMBL	CDS	731446	732513	.	+	0	ID=OJOMHIFP_1.1299;locus_tag=OJOMHIFP_00649;inference=ab initio prediction:Prodigal:2.6;codon_start=1;transl_table=4;product=hypothetical protein;note=*protein_id: W18_146.fasta:OJOMHIFP_00649;translation=MKLKNSFWAKLSHKSPALSKVAMNKQANKKLQSLSESVVDKRTPAWKPLSMLLPTIIILLTFTIVPFIINLQSAFFVKNDDGISEFTFKNFSDLLADQAYAVGVRNALMYGLIVLPFVMIISLLISSCIASVYRKWARGIWQSIFFLPYMTNAVAVSLSFIQFFAPNGMFNTIFNIKVPWLEKGDAFAFEALFP…
OJOMHIFP_1	EMBL	CDS	732452	733435	.	+	0	ID=OJOMHIFP_1.1301;gene=araQ;locus_tag=OJOMHIFP_00650;inference=ab initio prediction:Prodigal:2.6;inference=similar to AA sequence:UniProtKB:P94530;codon_start=1;transl_table=4;product=L-arabinose transport system permease protein AraQ;note=*protein_id: W18_146.fasta:OJOMHIFP_00650;db_xref=COG:COG0395;translation=MFGTKLRIRQWWSNIKLRKNKDTTANQVRDNSVASLVTWSFLKIAVLVFFAAIVLFPFFYMLTISVMPKEQAEELQSHFSFWPK…
OJOMHIFP_1	EMBL	CDS	733451	733729	.	+	0	ID=OJOMHIFP_1.1303;locus_tag=OJOMHIFP_00651;inference=ab initio prediction:Prodigal:2.6;codon_start=1;transl_table=4;product=hypothetical protein;note=*protein_id: W18_146.fasta:OJOMHIFP_00651;translation=MKKVKIKSLTIVWSILALLALVCIIYCSIIIHNALFIIDINNYVALDVNVVAQARYQMSYSIAGVAVSIIILSIGVFITYAGIKSWNYKAIL
OJOMHIFP_1	EMBL	CDS	733737	735275	.	+	0	ID=OJOMHIFP_1.1305;locus_tag=OJOMHIFP_00652;inference=ab initio prediction:Prodigal:2.6;codon_start=1;transl_table=4;product=hypothetical protein;note=*protein_id: W18_146.fasta:OJOMHIFP_00652;translation=MKNKFKKILLISSSVSAFTLPIVSASCIHTLSPSILLAKEFLKTNPVSKEHNKKHIDSRIAYLKDLASKQTDSNKKNEYDTRASNIESIKDQLHKEIAETKYLYFANDVKSLTITFRNLTSLVGSKVHNEDLKAILRGYFDGTPYLSTFLAIEDKLVTQNNANAYGSSLSEFNSLVKSYAQTFNYYSDKFISFV…
OJOMHIFP_1	EMBL	CDS	735345	736613	.	-	0	ID=OJOMHIFP_1.1307;gene=obg;locus_tag=OJOMHIFP_00653;ec_number=3.6.5.-;inference=ab initio prediction:Prodigal:2.6;inference=similar to AA sequence:UniProtKB:Q7A584;codon_start=1;transl_table=4;product=GTPase Obg;note=*protein_id: W18_146.fasta:OJOMHIFP_00653;translation=MAKFIDEIKLTLIAGKGGDGIISFRREAHVDKGGPDGGDGGKGGNIYFVGDKGKNTLLSLYGNKQISAEDGINGGPKNLYGATGKSTYVKVPIGTMVYKNNKLVADIVEEKEYLVAQGGIGGRGNAK…
OJOMHIFP_1	EMBL	CDS	736725	737549	.	-	0	ID=OJOMHIFP_1.1309;gene=ywtE;locus_tag=OJOMHIFP_00654;ec_number=3.1.3.104;inference=ab initio prediction:Prodigal:2.6;inference=similar to AA sequence:UniProtKB:P96741;codon_start=1;transl_table=4;product=5-amino-6-(5-phospho-D-ribitylamino)uracil phosphatase YwtE;note=*protein_id: W18_146.fasta:OJOMHIFP_00654;db_xref=COG:COG0561;translation=MLKKGIVFSDVDGTIYSRDNYVSNFNLDIIKSYQISFNIATGNPICPRMLKLAKL…
OJOMHIFP_1	EMBL	CDS	737835	738536	.	+	0	ID=OJOMHIFP_1.1311;gene=deoD_2;locus_tag=OJOMHIFP_00655;ec_number=2.4.2.1;inference=ab initio prediction:Prodigal:2.6;inference=similar to AA sequence:UniProtKB:P0ABP9;codon_start=1;transl_table=4;product=Purine nucleoside phosphorylase DeoD-type;note=*protein_id: W18_146.fasta:OJOMHIFP_00655;db_xref=COG:COG0813;translation=MTPHINAPKGSIAKLVLMPGDPLRAKYIAETFLDEGYELVNTVRNVFMYTGTYKGKKVSIAASGMGCPSIGIY…
OJOMHIFP_1	EMBL	CDS	738555	739850	.	+	0	ID=OJOMHIFP_1.1313;gene=pdp;locus_tag=OJOMHIFP_00656;ec_number=2.4.2.2;inference=ab initio prediction:Prodigal:2.6;inference=similar to AA sequence:UniProtKB:P77836;codon_start=1;transl_table=4;product=Pyrimidine-nucleoside phosphorylase;note=*protein_id: W18_146.fasta:OJOMHIFP_00656;translation=MRIVDLIEKKRLGKSLSNSEIDFLLGSYVKGQTPDYQMAAFLMAVMFQGMESAELAYFTKFMMHSGDVIDLSDIPGIKVDKHSTGGVGDKTTLAVAPICAAL…
OJOMHIFP_1	EMBL	CDS	739860	740528	.	+	0	ID=OJOMHIFP_1.1315;gene=deoC1;locus_tag=OJOMHIFP_00657;ec_number=4.1.2.4;inference=ab initio prediction:Prodigal:2.6;inference=similar to AA sequence:UniProtKB:P99102;codon_start=1;transl_table=4;product=Deoxyribose-phosphate aldolase 1;note=*protein_id: W18_146.fasta:OJOMHIFP_00657;translation=MKIDYNKMIDHTFLKAEATKADIDKLITEAKQYNFKTVCVNSSYVPYVKEQLKGTDIGITSVIGFPLGAMLTNCKAYEASEAIKAGADEIDMVINIGKLKDKD…
OJOMHIFP_1	EMBL	CDS	740573	741355	.	-	0	ID=OJOMHIFP_1.1317;gene=tpiA;locus_tag=OJOMHIFP_00658;ec_number=5.3.1.1;inference=ab initio prediction:Prodigal:2.6;inference=similar to AA sequence:UniProtKB:Q5SJR1;codon_start=1;transl_table=4;product=Triosephosphate isomerase;note=*protein_id: W18_146.fasta:OJOMHIFP_00658;db_xref=COG:COG0149;translation=MKQFIVIGNWKMYKTFTETLNFFDEFAIEYKKFRKANPELVPYIDNNIFGVAPSQCNLPAYFTNKIPELKLCSQNMSKNEEGAFTGEVSAR…
OJOMHIFP_1	EMBL	CDS	741474	742526	.	+	0	ID=OJOMHIFP_1.1319;locus_tag=OJOMHIFP_00659;inference=ab initio prediction:Prodigal:2.6;codon_start=1;transl_table=4;product=hypothetical protein;note=*protein_id: W18_146.fasta:OJOMHIFP_00659;translation=MKNKLNKFFMIAPLVAFPLVVSARCNNTNTNQSDNSTKSISELIKQYKVEVDRIENDFLAKKVNNSFHSDNAETKNFFNVMLYDNLVKNIIDPDASYDIDKQMQKFYDLVKNDESVYKTVKGTFFDYAHNSQAAKITKALVSLTNDLNVQVVNNSNKFFDDFNNRSSKDNSKIIYFALPQLNESSAFFTNKEWT…
OJOMHIFP_1	EMBL	CDS	742570	743475	.	-	0	ID=OJOMHIFP_1.1321;gene=ecfT;locus_tag=OJOMHIFP_00660;inference=ab initio prediction:Prodigal:2.6;inference=similar to AA sequence:UniProtKB:Q03PY7;codon_start=1;transl_table=4;product=Energy-coupling factor transporter transmembrane protein EcfT;note=*protein_id: W18_146.fasta:OJOMHIFP_00660;db_xref=COG:COG0619;translation=MNSNYGRYMMNDTVVHRMDPRFKIVFIIIYIVLTFVAKDFITLGIILVPLLVLFLIETKSPTAFLRLWIMPLL…
OJOMHIFP_1	EMBL	CDS	743465	744403	.	-	0	ID=OJOMHIFP_1.1323;gene=ecfA2;locus_tag=OJOMHIFP_00661;ec_number=3.6.3.-;inference=ab initio prediction:Prodigal:2.6;inference=similar to AA sequence:UniProtKB:Q035B3;codon_start=1;transl_table=4;product=Energy-coupling factor transporter ATP-binding protein EcfA2;note=*protein_id: W18_146.fasta:OJOMHIFP_00661;translation=MQITVKDLVHTFLAKTPYELNAINHVNVEIKQGEFIGVIGQTGSGKTTFIEHLNALLLPSNGEIEWVFENEKLDR…
OJOMHIFP_1	EMBL	CDS	744394	745191	.	-	0	ID=OJOMHIFP_1.1325;gene=ecfA1;locus_tag=OJOMHIFP_00662;ec_number=3.6.3.-;inference=ab initio prediction:Prodigal:2.6;inference=similar to AA sequence:UniProtKB:Q1GBJ0;codon_start=1;transl_table=4;product=Energy-coupling factor transporter ATP-binding protein EcfA1;note=*protein_id: W18_146.fasta:OJOMHIFP_00662;db_xref=COG:COG1122;translation=MIKVTDLMFKYPSASAYAIDNLNLEIESGKYVAILGHNGSGKSTFSKLLVALYKP…
OJOMHIFP_1	EMBL	CDS	745366	745731	.	-	0	ID=OJOMHIFP_1.1327;gene=rplQ;locus_tag=OJOMHIFP_00663;inference=ab initio prediction:Prodigal:2.6;inference=similar to AA sequence:UniProtKB:P20277;codon_start=1;transl_table=4;product=50S ribosomal protein L17;note=*protein_id: W18_146.fasta:OJOMHIFP_00663;db_xref=COG:COG0203;translation=MANPTQIYSRDAKWRKGVMRTLVSELFANGRITTTLTRAKELRRHAEKLITKAKNPTLANRRICASFLRPTLVEDGKKDVLKHLFDTIAPSYAKRNGGYTRIYKLVNRQ…
OJOMHIFP_1	EMBL	CDS	745731	746741	.	-	0	ID=OJOMHIFP_1.1329;gene=rpoA;locus_tag=OJOMHIFP_00664;ec_number=2.7.7.6;inference=ab initio prediction:Prodigal:2.6;inference=similar to AA sequence:UniProtKB:P20429;codon_start=1;transl_table=4;product=DNA-directed RNA polymerase subunit alpha;note=*protein_id: W18_146.fasta:OJOMHIFP_00664;db_xref=COG:COG0202;translation=MERMSKLDYLQVSNSAINNNLNEVTFSLKPLERGFGNTVAVALRRVLLSNVTSLALFAIKISGVSHEFQTIPGIV…
OJOMHIFP_1	EMBL	CDS	746761	747162	.	-	0	ID=OJOMHIFP_1.1331;gene=rpsK;locus_tag=OJOMHIFP_00665;inference=ab initio prediction:Prodigal:2.6;inference=similar to AA sequence:UniProtKB:Q2FW31;codon_start=1;transl_table=4;product=30S ribosomal protein S11;note=*protein_id: W18_146.fasta:OJOMHIFP_00665;db_xref=COG:COG0100;translation=MANKVVKKTKKKNITKGVAHIHSTNQNTIVTFADELGNVIAWSSSGAIGYKGTKKKTPYAAGLAAQAASEAAKEHGIKSVRVELKGIGAGKDAARKQIEVSGITVTEIK…
OJOMHIFP_1	EMBL	CDS	747182	747553	.	-	0	ID=OJOMHIFP_1.1333;gene=rpsM;locus_tag=OJOMHIFP_00666;inference=ab initio prediction:Prodigal:2.6;inference=similar to AA sequence:UniProtKB:P20282;codon_start=1;transl_table=4;product=30S ribosomal protein S13;note=*protein_id: W18_146.fasta:OJOMHIFP_00666;db_xref=COG:COG0099;translation=MARILNIEIPNNKRVVISLTYIYGIGRTSAQEICAKAKIDENIRVKDLSEAQLSAIREIAKEYVTEGDLRREVSLNIKRLMEVKCYRGIRHRKGLPVRGQSTKSNARTR…
OJOMHIFP_1	EMBL	CDS	911361	912422	.	-	0	ID=OJOMHIFP_1.1621;locus_tag=OJOMHIFP_00810;ec_number=3.1.1.25;inference=ab initio prediction:Prodigal:2.6;inference=similar to AA sequence:UniProtKB:A5IZ80;codon_start=1;transl_table=4;product=Phospho-furanose lactonase;note=*protein_id: W18_146.fasta:OJOMHIFP_00810;translation=MAKEKFVRTVLGDVPAETIGITDCHDHLIKNGGPEMHEHPDFLMIDVEAAKKEVQEYVNHGGKTIVTMDPPNVGRDVYRMLEIAEAFKGKANIVMSTGFHKAAFYDKYSSWLACVPTDD…
OJOMHIFP_1	EMBL	CDS	912768	913625	.	+	0	ID=OJOMHIFP_1.1623;gene=ybhA;locus_tag=OJOMHIFP_00811;ec_number=3.1.3.74;inference=ab initio prediction:Prodigal:2.6;inference=similar to AA sequence:UniProtKB:P21829;codon_start=1;transl_table=4;product=Pyridoxal phosphate phosphatase YbhA;note=*protein_id: W18_146.fasta:OJOMHIFP_00811;db_xref=COG:COG0561;translation=MNKINLNDIKYIFFDLDGTLLTKDKEITKEVTAKIKELNKTHQVVLNTGRPWYMAQKFYKQLDLKTPFLGLNGALIYDF…
OJOMHIFP_1	EMBL	CDS	913860	914201	.	-	0	ID=OJOMHIFP_1.1625;locus_tag=OJOMHIFP_00812;inference=ab initio prediction:Prodigal:2.6;codon_start=1;transl_table=4;product=hypothetical protein;note=*protein_id: W18_146.fasta:OJOMHIFP_00812;translation=MSQDEIILFLYKSFSKYGESIKDKLNSKESVHNINKELYYSYKIASHSWSKNEDYFSKFGLELTFRSNFFEFFDLLSTLFTDYNDGENDNKNKVDELFKKTKSKLEKAYKKNI
OJOMHIFP_1	EMBL	CDS	914261	914569	.	-	0	ID=OJOMHIFP_1.1627;locus_tag=OJOMHIFP_00813;inference=ab initio prediction:Prodigal:2.6;codon_start=1;transl_table=4;product=hypothetical protein;note=*protein_id: W18_146.fasta:OJOMHIFP_00813;translation=MKKWSKKTNIIGSLVALGSFPVIAAKCTEGNNGYVSKNDSPQVINPIKDGSQGQNDGDNTSNNDQPIHNSNKSDKTVKDSNPKTETDQSSTNKEMRDEQRAY
OJOMHIFP_1	EMBL	CDS	914710	915558	.	-	0	ID=OJOMHIFP_1.1629;locus_tag=OJOMHIFP_00814;inference=ab initio prediction:Prodigal:2.6;codon_start=1;transl_table=4;product=hypothetical protein;note=*protein_id: W18_146.fasta:OJOMHIFP_00814;translation=MPNDGSNNTYKIPMNNDKEEKQKKLEEERKQKEQEDKNNVEEVKKIIEEQKDAFGSFHTQNEFVDQINVYAKDKNINGLILQNNEDKDKKLIVDTDGGKNNKIKLQLGSQKFEIQLGIVLKDAVITKYYIDEDSQKGQIKTNIFKREGVTTINKDWNSIKNGKKIVVIQLGYHKDWTGIQLTVLPHYTSKVPRN…
OJOMHIFP_1	EMBL	CDS	915699	915905	.	-	0	ID=OJOMHIFP_1.1631;locus_tag=OJOMHIFP_00815;inference=ab initio prediction:Prodigal:2.6;codon_start=1;transl_table=4;product=hypothetical protein;note=*protein_id: W18_146.fasta:OJOMHIFP_00815;translation=MKKKIKKLNIFSSLSFLPLMPLVAASCKKNDNDEKIQIINNESNPQTSKQMTPPLILMVIKAKMIQAM
OJOMHIFP_1	EMBL	CDS	916039	917022	.	-	0	ID=OJOMHIFP_1.1633;locus_tag=OJOMHIFP_00816;inference=ab initio prediction:Prodigal:2.6;codon_start=1;transl_table=4;product=hypothetical protein;note=*protein_id: W18_146.fasta:OJOMHIFP_00816;translation=MNNDEEEKKLKEKQEQDPVLQKVLGTWNKDFKNDIWANWSYKDIFDKLKSKIPDINLQLVRDPGIKPKPNSDSTNPPFVIKLNDSSNEQVLPFGKVWPISSNTEYKGDEATSIGYNEKGVIEKFKESTNKVPQHLPKFISSLSSAFEESTQEKIENLDKWDTSNIYNFEGVFKNAANFNHDISGWNTDSAQFME…
OJOMHIFP_1	EMBL	CDS	917183	917347	.	-	0	ID=OJOMHIFP_1.1635;locus_tag=OJOMHIFP_00817;inference=ab initio prediction:Prodigal:2.6;codon_start=1;transl_table=4;product=hypothetical protein;note=*protein_id: W18_146.fasta:OJOMHIFP_00817;translation=MKKKIKKFNIFSSLSFLPLMPLVAASCKKNGNDEKVQIINNESDPQTSKQMTPP
OJOMHIFP_1	EMBL	CDS	917560	917736	.	+	0	ID=OJOMHIFP_1.1637;locus_tag=OJOMHIFP_00818;inference=ab initio prediction:Prodigal:2.6;codon_start=1;transl_table=4;product=hypothetical protein;note=*protein_id: W18_146.fasta:OJOMHIFP_00818;translation=MQLSYCLKMLRINIQFLGATLNKLGRKEYAKSVIMNSILVIYKTVLQEYLSTKPTNYN
OJOMHIFP_1	EMBL	CDS	917754	918653	.	+	0	ID=OJOMHIFP_1.1639;locus_tag=OJOMHIFP_00819;inference=ab initio prediction:Prodigal:2.6;codon_start=1;transl_table=4;product=hypothetical protein;note=*protein_id: W18_146.fasta:OJOMHIFP_00819;translation=MYISVEEACNKWNITRDALLELLNENKIFGAVLNNNNEYEIPMYAENPYELSNKNLLDIIDQKLKQLNKLRELCFSEKNRFLNDFSIENTFNSNAIEGSTLTLRETVLALQGITIDTKPLKYHLDAIGHKQAFDYILELVDNNEELTERRIKDIHFLVLANKRVDAGRYRNMQVSILGSEHKPTSPYLIESKMK…
OJOMHIFP_1	EMBL	CDS	918717	919127	.	+	0	ID=OJOMHIFP_1.1641;locus_tag=OJOMHIFP_00820;inference=ab initio prediction:Prodigal:2.6;codon_start=1;transl_table=4;product=hypothetical protein;note=*protein_id: W18_146.fasta:OJOMHIFP_00820;translation=MKANLFKHIELLLKTNSRYLSEDDKLLKAKIYEDAMRMDKQLIKILISDDLVKDVFFINVDGVLVFDKHKFAKFIDSKEFLENSYTSYANKIGLTSGDEFISRSSAVVLDFPFKDCYLGGGQLKTIKKDKRSSLMN
OJOMHIFP_1	EMBL	CDS	919151	920140	.	+	0	ID=OJOMHIFP_1.1643;locus_tag=OJOMHIFP_00821;inference=ab initio prediction:Prodigal:2.6;codon_start=1;transl_table=4;product=hypothetical protein;note=*protein_id: W18_146.fasta:OJOMHIFP_00821;translation=MLSPKVLGSAIKYSKNGIEEINQFDENDNLIIKGNNLIALASLLKRYEGKVKCIYIDPPYNTGNDSFNYNDKFNHSSWLVFMKNRLELAKRLLRDDGVIWVSLDDNQAHYCKIIMDEIFGSSNFVNDVIWNSTKSVTNTAIISNSHTHTLLFFNKKEYFIKNRNKFRLEEDGEGFSNPDNDPRGPWKADPFQVG…
OJOMHIFP_1	EMBL	CDS	920163	920573	.	+	0	ID=OJOMHIFP_1.1645;locus_tag=OJOMHIFP_00822;inference=ab initio prediction:Prodigal:2.6;codon_start=1;transl_table=4;product=hypothetical protein;note=*protein_id: W18_146.fasta:OJOMHIFP_00822;translation=MDYIQDITVERLKKVIDGEQGGISKLVNWQGGGSFVYCELLENSQKLINEVQKADESNIAQVKNKVFSDDRIIPYITTSELQQINDEFNVLNIRDKKQILIKLIDKNRLYVNFSDMYDEAYSVSETDKNFTNSFYK
OJOMHIFP_1	EMBL	CDS	920689	920994	.	+	0	ID=OJOMHIFP_1.1647;locus_tag=OJOMHIFP_00823;inference=ab initio prediction:Prodigal:2.6;codon_start=1;transl_table=4;product=hypothetical protein;note=*protein_id: W18_146.fasta:OJOMHIFP_00823;translation=MKLDQHLLDLLLSNQLITETFFTKTKNALVFNQNKFAKFIDSKEFLEDSYTSYANKIGLTSGDEFISRSSGVVLDFPFKDCYLGEGQLKTIKKDKRSSLMN
OJOMHIFP_1	EMBL	CDS	921018	921410	.	+	0	ID=OJOMHIFP_1.1649;locus_tag=OJOMHIFP_00824;inference=ab initio prediction:Prodigal:2.6;codon_start=1;transl_table=4;product=hypothetical protein;note=*protein_id: W18_146.fasta:OJOMHIFP_00824;translation=MLSPKVLGSAKKYSKNGIEEINQFSENDNLIIKGNNLIALASLLKRYEGKVKCIYIDPPYNTGNDSFNYNDKFNHSSWLVFMKNRLELAKRLLRDDGVIFVQCDDNEQAYLKVLMDEIFEKNNHYGKLGQ
OJOMHIFP_1	EMBL	CDS	921661	922905	.	-	0	ID=OJOMHIFP_1.1651;locus_tag=OJOMHIFP_00825;inference=ab initio prediction:Prodigal:2.6;inference=similar to AA sequence:ISfinder:ISMmy2;codon_start=1;transl_table=4;product=IS3 family transposase ISMmy2;note=*protein_id: W18_146.fasta:OJOMHIFP_00825;translation=MAKQLSVNEWKYLFEKYEKYRSGELTKKCFLNEMMKIKNVKHISDDQWKRLVNKYKRYNLGMNIESMSGRSPKKGKGSGRPKKTKSNDEILDEFLNDLNKEDLIKIIKIISTDDEIKKIKKDKFKETVTKIKNSFP…
OJOMHIFP_1	EMBL	CDS	923015	924031	.	-	0	ID=OJOMHIFP_1.1653;locus_tag=OJOMHIFP_00826;inference=ab initio prediction:Prodigal:2.6;inference=similar to AA sequence:ISfinder:IS1630;codon_start=1;transl_table=4;product=IS30 family transposase IS1630;note=*protein_id: W18_146.fasta:OJOMHIFP_00826;db_xref=COG:COG2826;translation=MNYTKNYNHLTYDERAFIEIQIKSGYSIRSIARQLNRSPSTVSRELKRNTAFSGSYQCKIAEQKALNRHSHKYLFKFTSNFEYAEFEKFFLEKFDKRFYGIVATARYIKQTFPNI…
OJOMHIFP_1	EMBL	CDS	924188	926041	.	-	0	ID=OJOMHIFP_1.1655;locus_tag=OJOMHIFP_00827;inference=ab initio prediction:Prodigal:2.6;codon_start=1;transl_table=4;product=hypothetical protein;note=*protein_id: W18_146.fasta:OJOMHIFP_00827;translation=MKKILIKAGAILLPAAAGLSVVACGNTEEEKVVFRLGQGKGWPLSLSLQNVIGYYNEEFKKDKDFLPVRFEFADNFTYKDSKGKEVEVLGHNENGEYQLLKKVAHAIESKDNKKVPNIVLGDQSGAYILNQNKQLLDISDTGITKKTFSKSIADLHSILAGQGKTETIYNIPFDNADTDSVQLNLKVLHKMFEI…
OJOMHIFP_1	EMBL	CDS	926102	926914	.	-	0	ID=OJOMHIFP_1.1657;locus_tag=OJOMHIFP_00828;inference=ab initio prediction:Prodigal:2.6;codon_start=1;transl_table=4;product=hypothetical protein;note=*protein_id: W18_146.fasta:OJOMHIFP_00828;translation=MSSRMLLVIFKEIIKYFLIGFLCLLMLFPLYYLLLQSLMSTNSLINNRTFLVIEEWNWVNFATAFKSNFLRAFGWTLLFATILILIRLIIYSLAIAGLLRMSAKYQKVFLYFFLVISLIPEFSIFLSLKTVLLTFNLDETPIAFVTNAIFSFFNFTYIFNLAKSISDKKNKTMLNDNLKPMDKLIYVYLPKMKL…
OJOMHIFP_1	EMBL	CDS	927149	928582	.	-	0	ID=OJOMHIFP_1.1659;locus_tag=OJOMHIFP_00829;inference=ab initio prediction:Prodigal:2.6;inference=similar to AA sequence:ISfinder:ISMmy1;codon_start=1;transl_table=4;product=IS1634 family transposase ISMmy1;note=*protein_id: W18_146.fasta:OJOMHIFP_00829;translation=MAIPVEIRQVERPKNTVVKNYFGKFKVVKRTSKYVNGKAIPKDLAIVGEIVDYKFVPFETPIPVGTRSKKNQEKTDIKDYGNIAIFTKNSNDILEKLLTHFDSSTAYKLYVIAILRCAYPKAVNRDLKFYYET…
OJOMHIFP_1	EMBL	CDS	928775	929536	.	-	0	ID=OJOMHIFP_1.1661;locus_tag=OJOMHIFP_00830;inference=ab initio prediction:Prodigal:2.6;codon_start=1;transl_table=4;product=hypothetical protein;note=*protein_id: W18_146.fasta:OJOMHIFP_00830;translation=MHNSESKKQKVWTVSKITLMLLPLLLFILVFTLVPILHTFVKSLKAPISIHDRTRYNYNFNNYNNILSDPNFKHAVLNSTLVLFFGSGISLVLSLIFALVVNSLISKFTQRAFLTILFSQFFISGFAIGIAFTMFFGNKNLFFYILGKSEYTFTASSNKKLPIWLYYSIFQIWRSLPFNLILFASAISRADLKY…
OJOMHIFP_1	EMBL	CDS	929931	931364	.	+	0	ID=OJOMHIFP_1.1663;locus_tag=OJOMHIFP_00831;inference=ab initio prediction:Prodigal:2.6;inference=similar to AA sequence:ISfinder:ISMmy1;codon_start=1;transl_table=4;product=IS1634 family transposase ISMmy1;note=*protein_id: W18_146.fasta:OJOMHIFP_00831;translation=MAIPVEIRQVERPKNTVVKNYFGKFKVVKRTSKYVNGKAIPKDLAIVGEIVDYKFVPFETPIPVGTRSKKNQEKTDIKDYGNIAIFTKNSNDILEKLLTHFDSSTAYKLYVIAILRCAYPKAVNRDLKFYYET…
OJOMHIFP_1	EMBL	CDS	931367	932410	.	-	0	ID=OJOMHIFP_1.1665;gene=btuD_7;locus_tag=OJOMHIFP_00832;ec_number=3.6.3.33;inference=ab initio prediction:Prodigal:2.6;inference=protein motif:HAMAP:MF_01005;codon_start=1;transl_table=4;product=Vitamin B12 import ATP-binding protein BtuD;note=*protein_id: W18_146.fasta:OJOMHIFP_00832;translation=METLNNEDILIKISNLKFKYNKKQKEHNVDIDKLEIQENQIISLLGPSGSGKTTLLNLILGYLKPNEGSIEIKNKPLIYEIAYIMQENSTYEDTTVFNNVF…
OJOMHIFP_1	EMBL	CDS	932618	935374	.	-	0	ID=OJOMHIFP_1.1667;locus_tag=OJOMHIFP_00833;inference=ab initio prediction:Prodigal:2.6;codon_start=1;transl_table=4;product=hypothetical protein;note=*protein_id: W18_146.fasta:OJOMHIFP_00833;translation=MPVLKVNKKFMNWLKRTPILFPVIPMLSMSLKSSNDSEIKSNNIHNSTDEKQKRSYFSLRDDYILFNQYQYNTGLCWDFSATKSLETSLMLNTNEMYDFSEASITINDTGNVGGGAWFDDYDSLISKNGIAYESDFKFGDLYYVPNKGAYHNALRNYFNKYTHKNFRQQVRRVDFETYDFDKIKKHITKNGSLF…
OJOMHIFP_1	EMBL	CDS	935494	936501	.	-	0	ID=OJOMHIFP_1.1669;locus_tag=OJOMHIFP_00834;inference=ab initio prediction:Prodigal:2.6;codon_start=1;transl_table=4;product=hypothetical protein;note=*protein_id: W18_146.fasta:OJOMHIFP_00834;translation=MTKYWNALYSSLGYNQPLAIFIAIIIVFILIALIPFLVNLIFAYTKEKLNSKGTVLLYAFMCGFFLTMATFGFLKESLEISSINTSAILNNDLKIYGWNILVVVGGLIIGIGFAALVRQLVRKSINSKIATDRSARLFLHSHDIGHDHTDLDHHDHEIAPSHDIKVATNAQSKPTYKLVAILLLLLHRIPEGFL…
OJOMHIFP_1	EMBL	CDS	936504	937241	.	-	0	ID=OJOMHIFP_1.1671;locus_tag=OJOMHIFP_00835;inference=ab initio prediction:Prodigal:2.6;inference=similar to AA sequence:UniProtKB:O67517;codon_start=1;transl_table=4;product=putative transcriptional regulatory protein;note=*protein_id: W18_146.fasta:OJOMHIFP_00835;db_xref=COG:COG0217;translation=MAGHSHWAGIKHKKGANDAARGKIFQKMFKEIYVVATGPGGTDPSSNPALRLAISKAKAKSMPKANIERALDKAKGNAKDGAVFTEIIYNATISGGATFLV…
OJOMHIFP_1	EMBL	CDS	937244	938056	.	-	0	ID=OJOMHIFP_1.1673;gene=nadE;locus_tag=OJOMHIFP_00836;ec_number=6.3.5.1;inference=ab initio prediction:Prodigal:2.6;inference=protein motif:HAMAP:MF_00193;codon_start=1;transl_table=4;product=NH(3)-dependent NAD(+) synthetase;note=*protein_id: W18_146.fasta:OJOMHIFP_00836;translation=MRKRIGLRVDSSFSSPFDSEKVKIYTEYLVSWIKRRVKNAKAKGCIVGISGGIDSALVVSLCAKAFPNNTIGIVMPIDSMMHDLDDIKKLESAINLKFKTISLEKSFEEIKKSL…
OJOMHIFP_1	EMBL	CDS	938167	939072	.	-	0	ID=OJOMHIFP_1.1675;locus_tag=OJOMHIFP_00837;inference=ab initio prediction:Prodigal:2.6;codon_start=1;transl_table=4;product=hypothetical protein;note=*protein_id: W18_146.fasta:OJOMHIFP_00837;translation=MNYEQFEQELKFNLLNNNAKKLIYKLAEAPYRFISLLSPLNFKTKLEQAFYRSQENKYYKYLSNFAINIFAESTYEIAENRVSVSKLIPNSDQQYEILNAKFTFSFKDEYAKSYYFIKQRKRDTYSANEAIKIWDKFLFDIELAKQKYQDYKIIGILWFTDSEFKNNQTYYNSGSNVENESQTNISAKYGYELF…
OJOMHIFP_1	EMBL	CDS	946700	947983	.	-	0	ID=OJOMHIFP_1.1695;locus_tag=OJOMHIFP_00847;inference=ab initio prediction:Prodigal:2.6;codon_start=1;transl_table=4;product=hypothetical protein;note=*protein_id: W18_146.fasta:OJOMHIFP_00847;translation=MSKFKINNLKYTSSLTLSLIGSEAFKLGSSIFIFKFTGNLWLVTFLYLLLQLPSVIVYLFSSKIVKKVKSDKLILLICDLLSFAILIPPLITFIILNKNDSNNDLKTTLSIILITFSTLLGFIHSFRFIFLKNIIYFIADNNDQMQKFNATNSLATSLGFIASTILSFFLFKNLSFYWLITMNMITYLVSGILY…
OJOMHIFP_1	EMBL	CDS	948014	948151	.	+	0	ID=OJOMHIFP_1.1697;locus_tag=OJOMHIFP_00848;inference=ab initio prediction:Prodigal:2.6;codon_start=1;transl_table=4;product=hypothetical protein;note=*protein_id: W18_146.fasta:OJOMHIFP_00848;translation=MLFSITVDFIKYIELTGVAIVIESTFIILVASIDAEPKYSSYGIP
OJOMHIFP_1	EMBL	CDS	948219	948395	.	-	0	ID=OJOMHIFP_1.1699;locus_tag=OJOMHIFP_00849;inference=ab initio prediction:Prodigal:2.6;codon_start=1;transl_table=4;product=hypothetical protein;note=*protein_id: W18_146.fasta:OJOMHIFP_00849;translation=MDSSKTNFDKFKSNFIKTISSKRYEMLVKLYYEINYLTFGWGKCNNIQAVNIPAIESG
OJOMHIFP_1	EMBL	CDS	948666	948998	.	-	0	ID=OJOMHIFP_1.1701;locus_tag=OJOMHIFP_00850;inference=ab initio prediction:Prodigal:2.6;codon_start=1;transl_table=4;product=hypothetical protein;note=*protein_id: W18_146.fasta:OJOMHIFP_00850;translation=MDGIEIMLELDYYDCVNILCRKYDDVADDYFYREPFTGDLHENKDIKITKPESETDVPFLEFLLNIFSNKTNDSNISKFNISGENSRINSNKNSLNNSSNNHSNSDNSKL
OJOMHIFP_1	EMBL	CDS	949140	950420	.	-	0	ID=OJOMHIFP_1.1703;locus_tag=OJOMHIFP_00851;inference=ab initio prediction:Prodigal:2.6;codon_start=1;transl_table=4;product=hypothetical protein;note=*protein_id: W18_146.fasta:OJOMHIFP_00851;translation=MKEKLYRPRVIDNVIQRYLKIAGAICIEGPKWCGKTWTSRYASKSEFLVGNSYNNFANRQLANLNPQSILSGQNPRMIDEWQEAPAIWDAVRATVDEIGKNGLFILTGSSTPKYKGILHSGAGRIARLRMNTMSLYESGDSSGIISLVDLCNNNNNFDPVYVEELGFDMLAKLIIRGGWPSSIDNDLSESHLVA…
OJOMHIFP_1	EMBL	CDS	950735	951358	.	-	0	ID=OJOMHIFP_1.1705;gene=rnhB;locus_tag=OJOMHIFP_00852;ec_number=3.1.26.4;inference=ab initio prediction:Prodigal:2.6;inference=similar to AA sequence:UniProtKB:O31744;codon_start=1;transl_table=4;product=Ribonuclease HII;note=*protein_id: W18_146.fasta:OJOMHIFP_00852;db_xref=COG:COG0164;translation=MLDYELKNCKDYKLIAGVDEAGRGCCAGLLVVASVIMPKNYVNERINDSKKLSPKQREILFDEIIDNCIDYYILTLPASYVDEYNPKQSSKNGMKICID…
OJOMHIFP_1	EMBL	CDS	951383	952441	.	-	0	ID=OJOMHIFP_1.1707;locus_tag=OJOMHIFP_00853;inference=ab initio prediction:Prodigal:2.6;codon_start=1;transl_table=4;product=hypothetical protein;note=*protein_id: W18_146.fasta:OJOMHIFP_00853;translation=MFDNHFRFEASFDGLWKHEKKTFRPIFIATFVSFILLILYFIVMASFDLAYIKVAGQAFEENPPKGFSPDYMKSMHLFWIIFKYVASAGIIVSTILMFISVLQGYKKKNFAKIYTWPLTIYFIILFVNIWNSVSAIIQGRDINASGIKDFSTYILVRMILTILFTIILAVAYFVFVRKYMFIKAAYITVQKYEE…
OJOMHIFP_1	EMBL	CDS	952489	953406	.	-	0	ID=OJOMHIFP_1.1709;gene=rluD;locus_tag=OJOMHIFP_00854;ec_number=5.4.99.23;inference=ab initio prediction:Prodigal:2.6;inference=similar to AA sequence:UniProtKB:P65836;codon_start=1;transl_table=4;product=Ribosomal large subunit pseudouridine synthase D;note=*protein_id: W18_146.fasta:OJOMHIFP_00854;db_xref=COG:COG0564;translation=MIQLEVKYKERIDKYISDNSEITRNDAKALIEQEAVYIDDKKFVRKPNYMVREGMVITILRLLEKE…
OJOMHIFP_1	EMBL	CDS	953441	954109	.	-	0	ID=OJOMHIFP_1.1711;locus_tag=OJOMHIFP_00855;inference=ab initio prediction:Prodigal:2.6;codon_start=1;transl_table=4;product=hypothetical protein;note=*protein_id: W18_146.fasta:OJOMHIFP_00855;translation=MTFLMILTTIVFIIFISLSVFGGGQIFMPIFSWLWEFLNSHFGTNIDSQTISNLFTISNATPGVFSTKLAFASGYLVANGHWWGFIFTFFTYLTFVLVPFLAMYFSMKLMTSKNKSPFLRGLVKIMNPIIVGIIGALIIQLLIGIAFPQVIFNKSISEYAKVNNMKIKAQYFEKIGMPILFIYVLFTVIFSSIM…
OJOMHIFP_1	EMBL	CDS	954109	954762	.	-	0	ID=OJOMHIFP_1.1713;locus_tag=OJOMHIFP_00856;inference=ab initio prediction:Prodigal:2.6;codon_start=1;transl_table=4;product=hypothetical protein;note=*protein_id: W18_146.fasta:OJOMHIFP_00856;translation=MHKEEMSQRVKPSFWRVLWFIIFTSFIGFGGGNALLPIFKRYSVDKYRWLSEKEFEENVILTNMLPGASVIEALSYIAFKTLGFWKAMIVIVFGVLPHVIFGFLIFYFTKYIPLKYLFVIEVAVLSTIIGSLIVFIYNYVKKGLKAIKQWLWFVLFLITFVYALFVPAPYNMPVIIMVTIMLIFTIVYFSRKKV…
OJOMHIFP_1	EMBL	CDS	954769	955386	.	-	0	ID=OJOMHIFP_1.1715;gene=trmB;locus_tag=OJOMHIFP_00857;ec_number=2.1.1.33;inference=ab initio prediction:Prodigal:2.6;inference=similar to AA sequence:UniProtKB:O34522;codon_start=1;transl_table=4;product=tRNA (guanine-N(7)-)-methyltransferase;note=*protein_id: W18_146.fasta:OJOMHIFP_00857;db_xref=COG:COG0220;translation=MRLRYDKNAESKLELSNYLIKQSNSKILLDDKTVLEIGMGKGEMIVELAKAHPDLKFIGLEKYATVAAKCISKANEY…
OJOMHIFP_1	EMBL	CDS	955441	955656	.	-	0	ID=OJOMHIFP_1.1717;locus_tag=OJOMHIFP_00858;inference=ab initio prediction:Prodigal:2.6;codon_start=1;transl_table=4;product=hypothetical protein;note=*protein_id: W18_146.fasta:OJOMHIFP_00858;translation=MYKYKAKLIVNQEIIATANSLEDIEAAVLGYRRKQKVGDHTSGNEKVEIIHVERDSLKGKHKSKEVVLKVI
OJOMHIFP_1	EMBL	CDS	955945	956556	.	+	0	ID=OJOMHIFP_1.1719;locus_tag=OJOMHIFP_00859;inference=ab initio prediction:Prodigal:2.6;codon_start=1;transl_table=4;product=hypothetical protein;note=*protein_id: W18_146.fasta:OJOMHIFP_00859;translation=MFADQNSGKRISFPVEGSIIDVQAYKYDGTLYRQWNGVKVLRNTSKHYVLLMYKTRVSEQNNHNWVYRDYVLWFLPKHSMYNALILLKPSKKQNYSYINVASYPIYEDNTIKFIDLDLDIKAYPSNTVSIVDSEEFKENSKIYNYPDKLKQLVWEGTQEVMQHYERQGYFFNEEIINYYIDLGKKDCSIAKKFR…
OJOMHIFP_1	EMBL	CDS	956851	957867	.	-	0	ID=OJOMHIFP_1.1721;locus_tag=OJOMHIFP_00860;inference=ab initio prediction:Prodigal:2.6;inference=similar to AA sequence:ISfinder:IS1630;codon_start=1;transl_table=4;product=IS30 family transposase IS1630;note=*protein_id: W18_146.fasta:OJOMHIFP_00860;db_xref=COG:COG2826;translation=MNYTKNYNHLTYDERAFIEIQIKSGYSIRSIARQLNRSPSTVSRELKRNTAFSGSYQCKIAEQKALNRHSHKYLFKFTSNFEYAEFEKFFLEKFDKRFYGIVATARYIKQTFPNI…
OJOMHIFP_1	EMBL	CDS	958025	959698	.	-	0	ID=OJOMHIFP_1.1723;gene=rnjB;locus_tag=OJOMHIFP_00861;ec_number=3.1.-.-;inference=ab initio prediction:Prodigal:2.6;inference=similar to AA sequence:UniProtKB:O31760;codon_start=1;transl_table=4;product=Ribonuclease J2;note=*protein_id: W18_146.fasta:OJOMHIFP_00861;db_xref=COG:COG0595;translation=MNHINIFALGGLDENGKNCYVFETFDDKGENKKIYVINSGAKIPINSNNKIDTLIPNFNYLIKNKDAIQGVFVTDVKNDSFSALPWLLMKMPTVPVFTSKF…
OJOMHIFP_1	EMBL	CDS	959945	960607	.	-	0	ID=OJOMHIFP_1.1725;locus_tag=OJOMHIFP_00862;inference=ab initio prediction:Prodigal:2.6;codon_start=1;transl_table=4;product=hypothetical protein;note=*protein_id: W18_146.fasta:OJOMHIFP_00862;translation=MKRISNRILTFGTITAFAVSPVFVAAAMTKGKKPESEQLKALRFEKHELVKPIDKKVNEDNVLKNQTKELEKKIEAMQNESGPKIKKIEEQIEATKKEISKLNSEATSLEKELDAAKKMLDLYEGMRNFVDKKLELDSETIEFNKEDEDDVEKIYEKYEAAKSKYDELKEKVNKIKSTKDQKQEEIKSLEKDKQ…
OJOMHIFP_1	EMBL	CDS	960744	961469	.	-	0	ID=OJOMHIFP_1.1727;gene=rsmI;locus_tag=OJOMHIFP_00863;ec_number=2.1.1.198;inference=ab initio prediction:Prodigal:2.6;inference=similar to AA sequence:UniProtKB:P67087;codon_start=1;transl_table=4;product=Ribosomal RNA small subunit methyltransferase I;note=*protein_id: W18_146.fasta:OJOMHIFP_00863;db_xref=COG:COG0313;translation=MSKIYIVGTPIGNLKDITYRAIETLRKVDWIACEDTRVTSKLLSAYDIKKPLVIHNKNNEKSSAKSI…
OJOMHIFP_1	EMBL	CDS	961462	961734	.	-	0	ID=OJOMHIFP_1.1729;locus_tag=OJOMHIFP_00864;inference=ab initio prediction:Prodigal:2.6;codon_start=1;transl_table=4;product=hypothetical protein;note=*protein_id: W18_146.fasta:OJOMHIFP_00864;translation=MFLTRFSKKDKKDTMTFIVLCLKFIFSWIWSQFSFKNPLMKKVASKLKTAKIDFFALFTGLDEFINCLDSNENYFLQTERMLTKIMGAYE
OJOMHIFP_1	EMBL	CDS	961725	962363	.	-	0	ID=OJOMHIFP_1.1731;locus_tag=OJOMHIFP_00865;inference=ab initio prediction:Prodigal:2.6;codon_start=1;transl_table=4;product=hypothetical protein;note=*protein_id: W18_146.fasta:OJOMHIFP_00865;translation=MVSENLKKILDNSVNNNRLSHCYLFSSSSSIDIDESLIYFINKINKSEINSLDEQNLPANVMFFSDDLSKAKILSVMENSTLASFVQDTYKIIILKEIDKASNASLNALLKSIEEPSDDTIFLLTTKNLSAVLQTILSRSVVINLKPPSSLEIESELLSKGFEKEQAWFYSHIFTDISQVEKYISNNSYDLVLS…
OJOMHIFP_1	EMBL	CDS	962363	963010	.	-	0	ID=OJOMHIFP_1.1733;gene=tmk_2;locus_tag=OJOMHIFP_00866;ec_number=2.7.4.9;inference=ab initio prediction:Prodigal:2.6;inference=similar to AA sequence:UniProtKB:A7WYM2;codon_start=1;transl_table=4;product=Thymidylate kinase;note=*protein_id: W18_146.fasta:OJOMHIFP_00866;translation=MFITFEGLDGSGKTTIVQKLVDKLLEQKPNLSFIVTREPGGKNVRESEKIRELILDKESHLSPIAEALLYTASRRIHIEKVILPALKENKLVLCDRYIDSFYAYQGIVRGLGLSFAK…
OJOMHIFP_1	EMBL	CDS	963025	963612	.	-	0	ID=OJOMHIFP_1.1735;gene=recR;locus_tag=OJOMHIFP_00867;inference=ab initio prediction:Prodigal:2.6;inference=similar to AA sequence:UniProtKB:P0CB76;codon_start=1;transl_table=4;product=Recombination protein RecR;note=*protein_id: W18_146.fasta:OJOMHIFP_00867;db_xref=COG:COG0353;translation=MEIKTINELTKKLISIPTITKKQAEKLSDYILKASKEEISSTLEFILEAKDKIGFCEKCNFIVENGKCVNCDRFNLWNTLIIVESVASVKKIFDTDFYNGYFYVLPYL…
OJOMHIFP_1	EMBL	CDS	963615	963905	.	-	0	ID=OJOMHIFP_1.1737;locus_tag=OJOMHIFP_00868;inference=ab initio prediction:Prodigal:2.6;inference=similar to AA sequence:UniProtKB:A3DHB8;codon_start=1;transl_table=4;product=Nucleoid-associated protein;note=*protein_id: W18_146.fasta:OJOMHIFP_00868;db_xref=COG:COG0718;translation=MDQNMLRKMQKLQKELELKNEEFMEQEFKASKHGVTIVAKGSKKIVSIMIEDSNLLDPEDPEIIEDVILLLLNELFEEIDEKQQALMPNMPSGFGF
OJOMHIFP_1	EMBL	CDS	963922	965772	.	-	0	ID=OJOMHIFP_1.1739;gene=ruvB_2;locus_tag=OJOMHIFP_00869;ec_number=3.6.4.12;inference=ab initio prediction:Prodigal:2.6;inference=protein motif:HAMAP:MF_00016;codon_start=1;transl_table=4;product=Holliday junction ATP-dependent DNA helicase RuvB;note=*protein_id: W18_146.fasta:OJOMHIFP_00869;translation=MSYKALYRKYRPKCFDDVKGQDYIIQTLKNIIRNRKVSHAYLFCGPRGVGKTSVARIFANLINCYHNNDDYTKLCPLCAENENKTIDIIEMDAAS…
OJOMHIFP_1	EMBL	CDS	966011	967045	.	-	0	ID=OJOMHIFP_1.1741;locus_tag=OJOMHIFP_00870;inference=ab initio prediction:Prodigal:2.6;inference=similar to AA sequence:ISfinder:ISMbov1;codon_start=1;transl_table=4;product=IS30 family transposase ISMbov1;note=*protein_id: W18_146.fasta:OJOMHIFP_00870;db_xref=COG:COG2826;translation=MIWKLFLILWGFKSRSIYNLFDRITIETKRGYAKYQKKCKLCGMDLKGKTIYVISALKFLNLIETRHDSKRLENNSKLLMKYIDIFKFYKQLLYFYLKNRNSFNLDSKAVKQS…
OJOMHIFP_1	EMBL	CDS	967008	967262	.	-	0	ID=OJOMHIFP_1.1743;locus_tag=OJOMHIFP_00871;inference=ab initio prediction:Prodigal:2.6;codon_start=1;transl_table=4;product=hypothetical protein;note=*protein_id: W18_146.fasta:OJOMHIFP_00871;translation=MISNDKNTSYSTDLCLLKKKLNVHGKYKFNYVHYVIDETNWDEILTKSNHKTNKNNISPLRLKEILERLIAGYDMKTVSNIVGV
OJOMHIFP_1	EMBL	CDS	967558	968223	.	+	0	ID=OJOMHIFP_1.1745;locus_tag=OJOMHIFP_00872;inference=ab initio prediction:Prodigal:2.6;codon_start=1;transl_table=4;product=hypothetical protein;note=*protein_id: W18_146.fasta:OJOMHIFP_00872;translation=MEFKELFIILAILFSLHATILVLLISSKAKHFHTKITLAKKYLLKHKIRIDNIFFDEAKSILRIDLIIGTLALLVNVSLIIISVLLTKHNENKTDDLFKVAILFIAIFGILDLIFFAYLIVLLVKFINWKKLNSQSSEWIELTQLFDPSVICEQVDVVHSKYTFQYSKISFSNTLDQIRDKNLNKYIYYWLVQD…
OJOMHIFP_1	EMBL	CDS	968353	969849	.	+	0	ID=OJOMHIFP_1.1747;gene=gpmI;locus_tag=OJOMHIFP_00873;ec_number=5.4.2.12;inference=ab initio prediction:Prodigal:2.6;inference=similar to AA sequence:UniProtKB:P75167;codon_start=1;transl_table=4;product=2%2C3-bisphosphoglycerate-independent phosphoglycerate mutase;note=*protein_id: W18_146.fasta:OJOMHIFP_00873;translation=MKKTILIVIDGLGLREQTQGNGFKLANTPTFDMLFKEYPNSIIQASGEYVGLPVGQMGNSEVGHLNIGAGTIVY…
OJOMHIFP_1	EMBL	CDS	969852	970751	.	+	0	ID=OJOMHIFP_1.1749;gene=yidA;locus_tag=OJOMHIFP_00874;ec_number=3.1.3.23;inference=ab initio prediction:Prodigal:2.6;inference=similar to AA sequence:UniProtKB:P0A8Y5;codon_start=1;transl_table=4;product=Sugar phosphatase YidA;note=*protein_id: W18_146.fasta:OJOMHIFP_00874;db_xref=COG:COG0561;translation=MKIKRIVFSDVDGTICSFPDKKENPETRKSILEAIENENMTFVLNTGNPPLPKILKMANELNAKYLVAANGSAIIDVEKNEYLYESELSSEIV…
OJOMHIFP_1	EMBL	CDS	970940	971692	.	+	0	ID=OJOMHIFP_1.1751;locus_tag=OJOMHIFP_00875;inference=ab initio prediction:Prodigal:2.6;codon_start=1;transl_table=4;product=hypothetical protein;note=*protein_id: W18_146.fasta:OJOMHIFP_00875;translation=MNLDKRPNTYKYSKPNNKFFRWDAWLHYISLKKSTWSIVFWSLLTVIALVVPMALLMYYIFNLNKEINKVHLSLLLVFVFLSIYLSMGFLYWAALKHKIWNARSYKDIDEAKKLLKAAVITCPFFLIYLSYINKKQKNLKGTFSFNIALRPEQRLSSRNADYESTDEVGYTNTYEAQVHNFSRKRRIDEELDDE…
OJOMHIFP_1	EMBL	CDS	971735	971824	.	-	.	ID=OJOMHIFP_1.1753;locus_tag=OJOMHIFP_00876;product=tRNA-Ser;note=*inference: COORDINATES: profile:Aragorn:1.2;note=tRNA-Ser(cga)
OJOMHIFP_1	EMBL	CDS	971890	972072	.	+	0	ID=OJOMHIFP_1.1755;locus_tag=OJOMHIFP_00877;inference=ab initio prediction:Prodigal:2.6;codon_start=1;transl_table=4;product=hypothetical protein;note=*protein_id: W18_146.fasta:OJOMHIFP_00877;translation=MDGSLTMWIILGVLVAIILFMFIFSSVKNKINKKRKEKETLNLEKNRLNMQTFLLLKLVA
OJOMHIFP_1	EMBL	CDS	972072	972422	.	+	0	ID=OJOMHIFP_1.1757;locus_tag=OJOMHIFP_00878;inference=ab initio prediction:Prodigal:2.6;codon_start=1;transl_table=4;product=hypothetical protein;note=*protein_id: W18_146.fasta:OJOMHIFP_00878;translation=MNVNEEFLEKFEPSIGTFKMRDIVSVANRYLKTIEDDLDFREYIVSSDNNSEFLNNFIKLTHTRCNNWSNQCAVFKNELEKKIAKMDAEFVAEKSSQETLKIREFYEKGLIVNELA
OJOMHIFP_1	EMBL	CDS	972409	973017	.	+	0	ID=OJOMHIFP_1.1759;gene=pgsA;locus_tag=OJOMHIFP_00879;ec_number=2.7.8.5;inference=ab initio prediction:Prodigal:2.6;inference=protein motif:HAMAP:MF_01437;codon_start=1;transl_table=4;product=CDP-diacylglycerol--glycerol-3-phosphate 3-phosphatidyltransferase;note=*protein_id: W18_146.fasta:OJOMHIFP_00879;translation=MNLPNRLTLTRMILFIPLLILVILYGVLIKRGIVTYHIAGRILLSIILAIFISAMITDYLDGWLARKNKQVTTFGKLFDPI…
OJOMHIFP_1	EMBL	CDS	973076	973975	.	-	0	ID=OJOMHIFP_1.1761;locus_tag=OJOMHIFP_00880;inference=ab initio prediction:Prodigal:2.6;codon_start=1;transl_table=4;product=hypothetical protein;note=*protein_id: W18_146.fasta:OJOMHIFP_00880;translation=MFKERVLPATIGIILLASVIIPAAIFGASHFEARISAYILATIAVFILSYEILRSFGVKLIFRIFVSILAALMTYMPIDTAEILLKPGSVDSNKLLMLVKNSVFNWQALLIISVIALIFVLIELQSRTNMTAADRFLRFVHIWFSYFYVINSILFLLVSTFRDWKIVLFILLAPSLADIGGFFGGKFFGKKWIK…
OJOMHIFP_1	EMBL	CDS	974020	974676	.	-	0	ID=OJOMHIFP_1.1763;locus_tag=OJOMHIFP_00881;inference=ab initio prediction:Prodigal:2.6;codon_start=1;transl_table=4;product=hypothetical protein;note=*protein_id: W18_146.fasta:OJOMHIFP_00881;translation=MITTVNNNNSNAFKKKRSFRYSAGSTTYLMTNLSIYLAWFILSATVPNIGYLNLGYTQITYLAALTVIATFHLGFVGNISVGLFFGLSSWFAAYIYGIPKYQYFDLSVIPRVEVALGVYVLFWVFNAFKKPAVWKFALLGVISTMLNHYFVFFAQFLHEKIRPGDLGRHGVPPIEIWLLQRLFNIISEPILGGM…
OJOMHIFP_1	EMBL	CDS	974821	975333	.	-	0	ID=OJOMHIFP_1.1765;gene=apt;locus_tag=OJOMHIFP_00882;ec_number=2.4.2.7;inference=ab initio prediction:Prodigal:2.6;inference=similar to AA sequence:UniProtKB:P68779;codon_start=1;transl_table=4;product=Adenine phosphoribosyltransferase;note=*protein_id: W18_146.fasta:OJOMHIFP_00882;translation=MDLKKYIRDVENFPKPGILFKDISPLLANGEALNFTITSMAEIAKDVDVIVGPDARGFLFGTPTAAMLKKPFIMVRKPGKLPGKVISREYDLEYGNNILQIQAG…
OJOMHIFP_1	EMBL	CDS	975362	977167	.	-	0	ID=OJOMHIFP_1.1767;gene=infB;locus_tag=OJOMHIFP_00883;inference=ab initio prediction:Prodigal:2.6;inference=similar to AA sequence:UniProtKB:P04766;codon_start=1;transl_table=4;product=Translation initiation factor IF-2;note=*protein_id: W18_146.fasta:OJOMHIFP_00883;translation=MAKKNRLSNTSVVKEQLSDIKTEVVDGTFIFTNRMPLGEFAEKIKVNANDLIKRFLLRGKFYQINHILEEEEIAEICLEKGLDFKKEENIDAGNFLNEVKFNDDKSLLVKRPPIITVMGH…
OJOMHIFP_1	EMBL	CDS	977146	977448	.	-	0	ID=OJOMHIFP_1.1769;locus_tag=OJOMHIFP_00884;inference=ab initio prediction:Prodigal:2.6;codon_start=1;transl_table=4;product=hypothetical protein;note=*protein_id: W18_146.fasta:OJOMHIFP_00884;translation=MTKIGKKNSGFNRKCIATGLVVPENQMLRFDYNKNENIIRLDVNRELKGRGAYFIATEDNWNTVVRKKCLNKTFRTAVSKETYEKIEQELKEGLWLKRID
OJOMHIFP_1	EMBL	CDS	977432	979066	.	-	0	ID=OJOMHIFP_1.1771;locus_tag=OJOMHIFP_00885;inference=ab initio prediction:Prodigal:2.6;codon_start=1;transl_table=4;product=hypothetical protein;note=*protein_id: W18_146.fasta:OJOMHIFP_00885;translation=MSVKMSDELMNTPKVWYEIIKGYNEKEKIDFSILASIFSEEVTRIVQKNIDPEANIVFEIDEDNKEVHVYNTEAIVVEDSEFESVSDAEKVSLMLYNVPLSAAKKVKSDAQIDDLIKIEVDLLALSKSSNPVVQKTPKIIESSILQAIKKLQKSIVYTKYLEKIGETVKVMFISKNTKGSWNVQIVDDGVMAHL…
OJOMHIFP_1	EMBL	CDS	979074	979520	.	-	0	ID=OJOMHIFP_1.1773;gene=rimP;locus_tag=OJOMHIFP_00886;inference=ab initio prediction:Prodigal:2.6;inference=protein motif:HAMAP:MF_01077;codon_start=1;transl_table=4;product=Ribosome maturation factor RimP;note=*protein_id: W18_146.fasta:OJOMHIFP_00886;translation=MNWKNLLVNKFGNTIADVKLLKEDGLLILEVTASSTDLKAIEELTKLINEYIDSLDVELDFDSLSVSSPGFKLDYETDELGNHIGEIIDVKLNQNVNKLDSYTGELLEDDDESILLKWNCKGQFRKVRIEKSNI…
OJOMHIFP_1	EMBL	CDS	999771	1000322	.	+	0	ID=OJOMHIFP_1.1812;locus_tag=OJOMHIFP_00905;inference=ab initio prediction:Prodigal:2.6;codon_start=1;transl_table=4;product=hypothetical protein;note=*protein_id: W18_146.fasta:OJOMHIFP_00905;translation=MKKSKFLLLGSVASLASIPFVAAKCGETKEEEKKPETPKGPETPKGPETPKGPETPKGPETPKGPETPKGPETPKGPETPKGPETPKGPETPKGPETPKGPETPKGPETPKGPETPKGPETPKGPETPKGPETPKGPNNSDGSTTTHSQIDESKIAEIKRQRTQAWKAHKDRVEAEQNRVKSV
OJOMHIFP_1	EMBL	CDS	1000581	1001237	.	-	0	ID=OJOMHIFP_1.1814;locus_tag=OJOMHIFP_00906;inference=ab initio prediction:Prodigal:2.6;codon_start=1;transl_table=4;product=hypothetical protein;note=*protein_id: W18_146.fasta:OJOMHIFP_00906;translation=MKKSKFLLLGSVASLASIPFVAAKCGETKEEKKLEADKPDQSTPANPDQGTPANPGQGTPANPDQGTPANPGQGTPTNPDQGTPANPGQGTPANPDQGTPANPGQGTPTNPDQGTPANPGQGTPTNPGQGTPANPGQGTPTNPDQGTPTNPDQGTPTNPDQGTPTNPGQGTPTNPGQGTPTNPGQGTPAKPHFS…
This table contains the genes in .gff format that were fully or partly affected by the putative recombination events in HUN_BM632
