# Supplementary material for: Genomic analysis of the 2017 Aotearoa New Zealand outbreak of Mycoplasma bovis and its position within the global population structure
Source: Front Microbiol. 2025 Jul 23;16:1600146. doi: 10.3389/fmicb.2025.1600146 (PMC12326744; doi:10.3389/fmicb.2025.1600146)
Supplement: Supplementary Table 8 — The NCBI data for the 444 non-NZ genomes in the international dataset. [file Data_Sheet_8.csv]

Genome Name	Run	BioProject	BioSample	Sample Name	strain	host	isolation source	Collection Date	Geographical location	sample type
JPN_DRR184753	DRR184753	PRJDB8066	SAMD00164370	KG4397	KG4397	Bos taurus		2012	Japan:Kagoshima
FIN_10419	ERR14827894	PRJEB88199	SAMEA117984455	10419		Bos taurus	deep nasopharyngeal swab	2012	Finland
USA_SRR10295150	SRR10295150	PRJNA407761	SAMN07662835	KRB1	KRB1	Odocoileus hemionus	lung	2012	USA: Nevada	axenic culture
Denmark-35737	SRR33016014	PRJNA1247756	SAMN47828837	Denmark-35737		Bos taurus		12/02/2016	Denmark
Denmark-35739	SRR33016013	PRJNA1247756	SAMN47828838	Denmark-35739		Bos taurus		12/02/2016	Denmark
Denmark-35744	SRR33015949	PRJNA1247756	SAMN47828839	Denmark-35744		Bos taurus		12/02/2016	Denmark
German-35749	SRR33015929	PRJNA1247756	SAMN47828840	German-35749		Bos taurus		1/07/2008	Germany
German-35750	SRR33015918	PRJNA1247756	SAMN47828841	German-35750		Bos taurus		1/07/2008	Germany
German-35764	SRR33015988	PRJNA1247756	SAMN47828842	German-35764		Bos taurus		19/08/2020	Germany
GER_14DD0116	SRR33015977	PRJNA1247756	SAMN47828843	GER_14DD0116		Bos taurus		2014	Germany
AUT_16DD0649	SRR33015909	PRJNA1247756	SAMN47828844	AUT_16DD0649		Bos taurus		2007	Austria
AUT_16DD0650	SRR33015898	PRJNA1247756	SAMN47828845	AUT_16DD0650		Bos taurus		2014	Austria
AUT_16DD0651	SRR33015887	PRJNA1247756	SAMN47828846	AUT_16DD0651		Bos taurus		2015	Austria
SVK_16DD0652	SRR33016012	PRJNA1247756	SAMN47828847	SVK_16DD0652		Bos taurus		2012	Slovakia
AUT_16DD0653	SRR33016001	PRJNA1247756	SAMN47828848	AUT_16DD0653		Bos taurus		2011	Austria
AUT_16DD0654	SRR33015966	PRJNA1247756	SAMN47828849	AUT_16DD0654		Bos taurus		2010	Austria
AUT_16DD0655	SRR33015956	PRJNA1247756	SAMN47828850	AUT_16DD0655		Bos taurus		2009	Austria
AUS_11_404	SRR33015955	PRJNA1247756	SAMN47828851	AUS_11_404		Bos taurus		2011	Australia
AUS_VR1433_00	SRR33015954	PRJNA1247756	SAMN47828852	AUS_VR1433_00		Bos taurus		2012	Australia
AUS_3-1355_TV10	SRR33015953	PRJNA1247756	SAMN47828853	AUS_3-1355_TV10		Bos taurus		2003	Australia
AUS_99-193731_TV7	SRR33015952	PRJNA1247756	SAMN47828854	AUS_99-193731_TV7		Bos taurus		1999	Australia
UNK_MS1-NTCT	SRR33015951	PRJNA1247756	SAMN47828855	UNK_MS1-NTCT		Bos taurus		missing
AUS_1009_S46	SRR33015950	PRJNA1247756	SAMN47828857	AUS_1009_S46		Bos taurus		2019	Australia
AUS_13097_S41	SRR33015948	PRJNA1247756	SAMN47828858	AUS_13097_S41		Bos taurus		2019	Australia
AUS_14802_S42	SRR33015947	PRJNA1247756	SAMN47828859	AUS_14802_S42		Bos taurus		2019	Australia
AUS_15559_S43	SRR33015946	PRJNA1247756	SAMN47828860	AUS_15559_S43		Bos taurus		2019	Australia
AUS_16019_S44	SRR33015945	PRJNA1247756	SAMN47828861	AUS_16019_S44		Bos taurus		2019	Australia
AUS_1647_S47	SRR33015944	PRJNA1247756	SAMN47828862	AUS_1647_S47		Bos taurus		2019	Australia
AUS_4897_S48	SRR33015943	PRJNA1247756	SAMN47828863	AUS_4897_S48		Bos taurus		2019	Australia
AUS_5897_S49	SRR33015933	PRJNA1247756	SAMN47828864	AUS_5897_S49		Bos taurus		2019	Australia
AUS_655_S45	SRR33015932	PRJNA1247756	SAMN47828865	AUS_655_S45		Bos taurus		2019	Australia
AUS_MelB1_S50	SRR33015931	PRJNA1247756	SAMN47828866	AUS_MelB1_S50		Bos taurus		2019	Australia
AUS_MelB2_S51	SRR33015930	PRJNA1247756	SAMN47828867	AUS_MelB2_S51		Bos taurus		2019	Australia
AUS_MelB3_S52	SRR33015928	PRJNA1247756	SAMN47828868	AUS_MelB3_S52		Bos taurus		2019	Australia
JPN_W18_07645_1	SRR33015927	PRJNA1247756	SAMN47828869	JPN_W18_07645_1		Bos taurus		2011	Japan
JPN_W18_07645_2	SRR33015926	PRJNA1247756	SAMN47828870	JPN_W18_07645_2		Bos taurus		2011	Japan
JPN_W18_07645_3	SRR33015925	PRJNA1247756	SAMN47828871	JPN_W18_07645_3		Bos taurus		2012	Japan
JPN_W18_07645_4	SRR33015924	PRJNA1247756	SAMN47828872	JPN_W18_07645_4		Bos taurus		2012	Japan
JPN_W18_07645_5	SRR33015923	PRJNA1247756	SAMN47828873	JPN_W18_07645_5		Bos taurus		2011	Japan
JPN_W18_07645_6	SRR33015922	PRJNA1247756	SAMN47828874	JPN_W18_07645_6		Bos taurus		2013	Japan
JPN_W18_07645_7	SRR33015921	PRJNA1247756	SAMN47828875	JPN_W18_07645_7		Bos taurus		2015	Japan
BEL_Mb31	SRR33015920	PRJNA1247756	SAMN47828876	BEL_Mb31		Bos taurus		2016	Belgium
BEL_Mb41	SRR33015919	PRJNA1247756	SAMN47828877	BEL_Mb41		Bos taurus		2016	Belgium
BEL_Mb48	SRR33015917	PRJNA1247756	SAMN47828878	BEL_Mb48		Bos taurus		2016	Belgium
BEL_Mb107	SRR33015916	PRJNA1247756	SAMN47828879	BEL_Mb107		Bos taurus		2017	Belgium
BEL_Mb111	SRR33015915	PRJNA1247756	SAMN47828880	BEL_Mb111		Bos taurus		2017	Belgium
BEL_Mb113	SRR33015914	PRJNA1247756	SAMN47828881	BEL_Mb113		Bos taurus		2017	Belgium
BEL_Mb121	SRR33015913	PRJNA1247756	SAMN47828882	BEL_Mb121		Bos taurus		2017	Belgium
BEL_Mb122	SRR33015912	PRJNA1247756	SAMN47828883	BEL_Mb122		Bos taurus		2017	Belgium
BEL_Mb123	SRR33015911	PRJNA1247756	SAMN47828884	BEL_Mb123		Bos taurus		2017	Belgium
BEL_Mb126	SRR33015910	PRJNA1247756	SAMN47828885	BEL_Mb126		Bos taurus		2017	Belgium
BEL_Mb127	SRR33015990	PRJNA1247756	SAMN47828886	BEL_Mb127		Bos taurus		2017	Belgium
BEL_Mb131	SRR33015989	PRJNA1247756	SAMN47828887	BEL_Mb131		Bos taurus		2017	Belgium
BEL_Mb133	SRR33015987	PRJNA1247756	SAMN47828888	BEL_Mb133		Bos taurus		2017	Belgium
BEL_Mb135	SRR33015986	PRJNA1247756	SAMN47828889	BEL_Mb135		Bos taurus		2017	Belgium
BEL_Mb142	SRR33015985	PRJNA1247756	SAMN47828890	BEL_Mb142		Bos taurus		2017	Belgium
BEL_Mb151	SRR33015984	PRJNA1247756	SAMN47828891	BEL_Mb151		Bos taurus		2017	Belgium
BEL_Mb154	SRR33015983	PRJNA1247756	SAMN47828892	BEL_Mb154		Bos taurus		2017	Belgium
BEL_Mb167	SRR33015982	PRJNA1247756	SAMN47828893	BEL_Mb167		Bos taurus		2017	Belgium
BEL_Mb176	SRR33015981	PRJNA1247756	SAMN47828894	BEL_Mb176		Bos taurus		2017	Belgium
BEL_Mb177	SRR33015980	PRJNA1247756	SAMN47828895	BEL_Mb177		Bos taurus		2017	Belgium
BEL_Mb181	SRR33015979	PRJNA1247756	SAMN47828896	BEL_Mb181		Bos taurus		2017	Belgium
BEL_Mb186	SRR33015978	PRJNA1247756	SAMN47828897	BEL_Mb186		Bos taurus		2017	Belgium
BEL_Mb192	SRR33015976	PRJNA1247756	SAMN47828898	BEL_Mb192		Bos taurus		2017	Belgium
BEL_Mb197	SRR33015975	PRJNA1247756	SAMN47828899	BEL_Mb197		Bos taurus		2017	Belgium
BEL_Mb205	SRR33015974	PRJNA1247756	SAMN47828900	BEL_Mb205		Bos taurus		2017	Belgium
BEL_Mb213	SRR33015973	PRJNA1247756	SAMN47828901	BEL_Mb213		Bos taurus		2017	Belgium
BEL_Mb215	SRR33015972	PRJNA1247756	SAMN47828902	BEL_Mb215		Bos taurus		2017	Belgium
BEL_Mb220	SRR33015971	PRJNA1247756	SAMN47828903	BEL_Mb220		Bos taurus		2017	Belgium
BEL_Mb234	SRR33015970	PRJNA1247756	SAMN47828904	BEL_Mb234		Bos taurus		2018	Belgium
BEL_Mb236	SRR33015969	PRJNA1247756	SAMN47828905	BEL_Mb236		Bos taurus		2018	Belgium
BEL_Mb238	SRR33015968	PRJNA1247756	SAMN47828906	BEL_Mb238		Bos taurus		2018	Belgium
BEL_Mb240	SRR33015967	PRJNA1247756	SAMN47828907	BEL_Mb240		Bos taurus		2018	Belgium
BEL_Mb243	SRR33015908	PRJNA1247756	SAMN47828908	BEL_Mb243		Bos taurus		2018	Belgium
BEL_Mb253	SRR33015907	PRJNA1247756	SAMN47828909	BEL_Mb253		Bos taurus		2018	Belgium
BEL_Mb255	SRR33015906	PRJNA1247756	SAMN47828910	BEL_Mb255		Bos taurus		2018	Belgium
BEL_Mb256	SRR33015905	PRJNA1247756	SAMN47828911	BEL_Mb256		Bos taurus		2018	Belgium
BEL_Mb257	SRR33015904	PRJNA1247756	SAMN47828912	BEL_Mb257		Bos taurus		2018	Belgium
BEL_Mb261	SRR33015903	PRJNA1247756	SAMN47828913	BEL_Mb261		Bos taurus		2018	Belgium
BEL_Mb264	SRR33015902	PRJNA1247756	SAMN47828914	BEL_Mb264		Bos taurus		2018	Belgium
BEL_Mb265	SRR33015901	PRJNA1247756	SAMN47828915	BEL_Mb265		Bos taurus		2018	Belgium
BEL_Mb273	SRR33015900	PRJNA1247756	SAMN47828916	BEL_Mb273		Bos taurus		2018	Belgium
BEL_VK47	SRR33015899	PRJNA1247756	SAMN47828917	BEL_VK47		Bos taurus		2019	Belgium
HUN_BM120	SRR33015897	PRJNA1247756	SAMN47828918	HUN_BM120		Bos taurus		17/10/2013	Hungary
HUN_BM121	SRR33015896	PRJNA1247756	SAMN47828919	HUN_BM121		Bos taurus		17/10/2013	Hungary
HUN_BM122	SRR33015895	PRJNA1247756	SAMN47828920	HUN_BM122		Bos taurus		31/10/2013	Hungary
HUN_BM124	SRR33015894	PRJNA1247756	SAMN47828921	HUN_BM124		Bos taurus		28/11/2013	Hungary
HUN_BM132	SRR33015893	PRJNA1247756	SAMN47828922	HUN_BM132		Bos taurus		3/06/2014	Hungary
HUN_BM184	SRR33015892	PRJNA1247756	SAMN47828923	HUN_BM184		Bos taurus		13/12/2014	Hungary
HUN_BM203	SRR33015891	PRJNA1247756	SAMN47828924	HUN_BM203		Bos taurus		26/02/2015	Hungary
HUN_BM218	SRR33015890	PRJNA1247756	SAMN47828925	HUN_BM218		Bos taurus		1/04/2015	Hungary
HUN_BM237	SRR33015889	PRJNA1247756	SAMN47828926	HUN_BM237		Bos taurus		6/05/2015	Hungary
HUN_BM240	SRR33015888	PRJNA1247756	SAMN47828927	HUN_BM240		Bos taurus		3/04/2014	Hungary
HUN_BM270	SRR33015886	PRJNA1247756	SAMN47828928	HUN_BM270		Bos taurus		1/10/2015	Hungary
HUN_BM274	SRR33015942	PRJNA1247756	SAMN47828929	HUN_BM274		Bos taurus		4/11/2015	Hungary
HUN_BM302	SRR33015941	PRJNA1247756	SAMN47828930	HUN_BM302		Bos taurus		9/12/2015	Hungary
HUN_BM303	SRR33015940	PRJNA1247756	SAMN47828931	HUN_BM303		Bos taurus		27/12/2005	Hungary
HUN_BM304	SRR33015939	PRJNA1247756	SAMN47828932	HUN_BM304		Bos taurus		16/06/2008	Hungary
HUN_BM308	SRR33015938	PRJNA1247756	SAMN47828933	HUN_BM308		Bos taurus		11/06/2012	Hungary
HUN_BM309	SRR33015937	PRJNA1247756	SAMN47828934	HUN_BM309		Bos taurus		12/11/2012	Hungary
HUN_BM310	SRR33015936	PRJNA1247756	SAMN47828935	HUN_BM310		Bos taurus		12/11/2012	Hungary
HUN_BM312	SRR33015935	PRJNA1247756	SAMN47828936	HUN_BM312		Bos taurus		16/04/2013	Hungary
HUN_BM338	SRR33015934	PRJNA1247756	SAMN47828937	HUN_BM338		Bos taurus		15/11/2015	Hungary
HUN_BM375	SRR33016011	PRJNA1247756	SAMN47828938	HUN_BM375		Bos taurus		23/03/2016	Hungary
HUN_BM376	SRR33016010	PRJNA1247756	SAMN47828939	HUN_BM376		Bos taurus		23/03/2016	Hungary
HUN_BM381	SRR33016009	PRJNA1247756	SAMN47828940	HUN_BM381		Bos taurus		4/04/2016	Hungary
HUN_BM388	SRR33016008	PRJNA1247756	SAMN47828941	HUN_BM388		Bos taurus		11/04/2016	Hungary
HUN_BM394	SRR33016007	PRJNA1247756	SAMN47828942	HUN_BM394		Bos taurus		18/04/2016	Hungary
HUN_BM403	SRR33016006	PRJNA1247756	SAMN47828943	HUN_BM403		Bos taurus		12/05/2016	Hungary
HUN_BM416	SRR33016005	PRJNA1247756	SAMN47828944	HUN_BM416		Bos taurus		6/07/2016	Hungary
HUN_BM451	SRR33016004	PRJNA1247756	SAMN47828945	HUN_BM451		Bos taurus		13/09/2016	Hungary
HUN_BM514	SRR33016003	PRJNA1247756	SAMN47828946	HUN_BM514		Bos taurus		4/09/2017	Hungary
HUN_BM517	SRR33016002	PRJNA1247756	SAMN47828947	HUN_BM517		Bos taurus		6/09/2017	Hungary
HUN_BM525	SRR33016000	PRJNA1247756	SAMN47828948	HUN_BM525		Bos taurus		13/10/2017	Hungary
HUN_BM537	SRR33015999	PRJNA1247756	SAMN47828949	HUN_BM537		Bos taurus		22/03/2018	Hungary
HUN_BM546	SRR33015998	PRJNA1247756	SAMN47828950	HUN_BM546		Bos taurus		14/05/2018	Hungary
HUN_BM560	SRR33015997	PRJNA1247756	SAMN47828951	HUN_BM560		Bos taurus		28/03/2018	Hungary
HUN_BM563	SRR33015996	PRJNA1247756	SAMN47828952	HUN_BM563		Bos taurus		12/04/2018	Hungary
HUN_BM566	SRR33015995	PRJNA1247756	SAMN47828953	HUN_BM566		Bos taurus		23/04/2013	Hungary
HUN_BM578	SRR33015994	PRJNA1247756	SAMN47828954	HUN_BM578		Bos taurus		2/07/2018	Hungary
HUN_BM590	SRR33015993	PRJNA1247756	SAMN47828955	HUN_BM590		Bos taurus		6/11/2018	Hungary
HUN_BM600	SRR33015992	PRJNA1247756	SAMN47828956	HUN_BM600		Bos taurus		4/01/2019	Hungary
HUN_BM612_1	SRR33015991	PRJNA1247756	SAMN47828957	HUN_BM612_1		Bos taurus		18/07/2019	Hungary
HUN_BM614	SRR33015965	PRJNA1247756	SAMN47828958	HUN_BM614		Bos taurus		5/11/2019	Hungary
HUN_BM615	SRR33015964	PRJNA1247756	SAMN47828959	HUN_BM615		Bos taurus		6/11/2019	Hungary
HUN_BM617	SRR33015963	PRJNA1247756	SAMN47828960	HUN_BM617		Bos taurus		8/11/2019	Hungary
HUN_BM618	SRR33015962	PRJNA1247756	SAMN47828961	HUN_BM618		Bos taurus		11/11/2019	Hungary
HUN_BM620	SRR33015961	PRJNA1247756	SAMN47828962	HUN_BM620		Bos taurus		9/12/2019	Hungary
HUN_BM621	SRR33015960	PRJNA1247756	SAMN47828963	HUN_BM621		Bos taurus		16/12/2019	Hungary
HUN_BM624	SRR33015959	PRJNA1247756	SAMN47828964	HUN_BM624		Bos taurus		16/12/2019	Hungary
HUN_BM630	SRR33015958	PRJNA1247756	SAMN47828965	HUN_BM630		Bos taurus		4/02/2020	Hungary
HUN_BM632	SRR33015957	PRJNA1247756	SAMN47828966	HUN_BM632		Bos taurus		19/02/2020	Hungary
LTU_ERR338975	ERR338975	PRJEB3408	SAMEA2063515	88F10-sc-2013-04-16T07:34:01Z-1611677	88F10	bovine	lung	2010	Lithuania	lung
HUN_ERR338977	ERR338977	PRJEB3408	SAMEA2063517	28F12-sc-2013-04-16T07:34:06Z-1611679	28F12	bovine	lung	2007	Hungary	lung
UNK_ERR338979	ERR338979	PRJEB3408	SAMEA2063519	11DD0299-sc-2013-04-16T07:34:08Z-1611681	11DD0299				Unknown
HUN_ERR338981	ERR338981	PRJEB3408	SAMEA2063521	34F12-sc-2013-04-16T07:34:10Z-1611683	34F12	bovine	lung	2011	Hungary	lung
UNK_ERR338983	ERR338983	PRJEB3408	SAMEA2063523	457B12-sc-2013-04-16T07:34:12Z-1611685	457B12	bovine	milk	2011	Unknown	milk
ISR_ERR338985	ERR338985	PRJEB3408	SAMEA2063525	77F10-sc-2013-04-16T07:34:14Z-1611687	77F10	bovine	lung	2010	Israel	lung
AUS_ERR338987	ERR338987	PRJEB3408	SAMEA2063527	81F10-sc-2013-04-16T07:34:16Z-1611689	81F10	bovine	nasal cavity	2010	Australia	nasal cavity
UNK_ERR338989	ERR338989	PRJEB3408	SAMEA2063529	87F10-sc-2013-04-16T07:34:18Z-1611691	87F10				Unknown
ISR_ERR338991	ERR338991	PRJEB3408	SAMEA2063531	94F10-sc-2013-04-16T07:34:19Z-1611693	94F10	bovine	lung	2010	Israel	lung
LTU_ERR338993	ERR338993	PRJEB3408	SAMEA2063533	89F10-sc-2013-04-16T07:34:22Z-1611695	89F10	bovine	lung	2010	Lithuania	lung
UNK_ERR338995	ERR338995	PRJEB3408	SAMEA2063535	12DD0111-sc-2013-04-16T07:34:25Z-1611697	12DD0111				Unknown
UNK_ERR338997	ERR338997	PRJEB3408	SAMEA2063732	11DD0005-sc-2013-04-16T07:34:28Z-1611699	11DD0005				Unknown
UNK_ERR338999	ERR338999	PRJEB3408	SAMEA2063734	23F12-sc-2013-04-16T07:34:31Z-1611701	23F12				Unknown
HUN_ERR339001	ERR339001	PRJEB3408	SAMEA2063736	32F12-sc-2013-04-16T07:34:33Z-1611703	32F12	bovine	lung	2010	Hungary	lung
HUN_ERR339003	ERR339003	PRJEB3408	SAMEA2063738	35F12-sc-2013-04-16T07:34:36Z-1611705	35F12	bovine	lung	2011	Hungary	lung
ISR_ERR339005	ERR339005	PRJEB3408	SAMEA2063740	37F12-sc-2013-04-16T07:34:38Z-1611707	37F12	bovine	milk	2000	Israel	milk
LTU_ERR339007	ERR339007	PRJEB3408	SAMEA2063742	21F12-sc-2013-04-16T07:34:40Z-1611709	21F12	bovine	lung	2008	Lithuania	lung
LTU_ERR339009	ERR339009	PRJEB3408	SAMEA2063744	24F12-sc-2013-04-16T07:34:42Z-1611711	24F12	bovine	lung	2010	Lithuania	lung
HUN_ERR339011	ERR339011	PRJEB3408	SAMEA2063746	31F12-sc-2013-04-16T07:34:44Z-1611713	31F12	bovine	lung	2009	Hungary	lung
UNK_ERR339012	ERR339012	PRJEB3408	SAMEA2063747	17F12-sc-2013-04-16T07:34:45Z-1611714	17F12				Unknown
UNK_ERR339013	ERR339013	PRJEB3408	SAMEA1970638	18F12-sc-2013-04-16T07:34:46Z-1611715	18F12				Unknown
ISR_ERR339015	ERR339015	PRJEB3408	SAMEA2063748	40F12-sc-2013-04-16T07:34:48Z-1611717	40F12	bovine	milk	2008	Israel	milk
ISR_ERR339016	ERR339016	PRJEB3408	SAMEA2063749	42F12-sc-2013-04-16T07:34:49Z-1611718	42F12	bovine	milk	2009	Israel	milk
ISR_ERR339017	ERR339017	PRJEB3408	SAMEA2063750	44F12-sc-2013-04-16T07:34:50Z-1611719	44F12	bovine	milk	2010	Israel	milk
UNK_ERR339018	ERR339018	PRJEB3408	SAMEA2063751	11DD0170-sc-2013-04-16T07:34:51Z-1611720	11DD0170				Unknown
AUS_ERR339019	ERR339019	PRJEB3408	SAMEA2063752	79F10-sc-2013-04-16T07:34:52Z-1611721	79F10	bovine	joint	2010	Australia	joint
AUS_ERR339020	ERR339020	PRJEB3408	SAMEA2063753	82F10-sc-2013-04-16T07:34:53Z-1611722	82F10	bovine	nasal cavity	2010	Australia	nasal cavity
UNK_ERR339021	ERR339021	PRJEB3408	SAMEA2063962	85F10-sc-2013-04-16T07:34:54Z-1611723	85F10				Unknown
ESP_ERR4194603	ERR4194603	PRJEB38707	SAMEA6874028	J6	J6	Bos taurus	nasal swab	2016	Spain:Valencian Community
ESP_ERR4194605	ERR4194605	PRJEB38707	SAMEA6874030	J69	J69	Bos taurus	Auricular swab	2016	Spain:Valencian Community
ESP_ERR4194607	ERR4194607	PRJEB38707	SAMEA6874032	J81	J81	Bos taurus	nasal swab	2016	Spain:Region of Murcia
ESP_ERR4194614	ERR4194614	PRJEB38707	SAMEA6874039	J175	J175	Bos taurus	nasal swab	2017	Spain:Region of Murcia
ESP_ERR4194616	ERR4194616	PRJEB38707	SAMEA6874041	J226	J226	Bos taurus	Lung swab	2017	Spain:Region of Murcia
ESP_ERR4194617	ERR4194617	PRJEB38707	SAMEA6874042	J228	J228	Bos taurus	Lung swab	2017	Spain:Region of Murcia
ESP_ERR4194621	ERR4194621	PRJEB38707	SAMEA6874046	J295	J295	Bos taurus	nasal swab	2017	Spain:Castile and Leon
ESP_ERR4194622	ERR4194622	PRJEB38707	SAMEA6874047	J305	J305	Bos taurus	nasal swab	2017	Spain:Castile and Leon
ESP_ERR4194623	ERR4194623	PRJEB38707	SAMEA6874048	J319	J319	Bos taurus	Mastitic milk	2017	Spain:Castile-La Mancha
ESP_ERR4194625	ERR4194625	PRJEB38707	SAMEA6874050	J335	J335	Bos taurus	nasal swab	2017	Spain:Region of Murcia
ESP_ERR4194626	ERR4194626	PRJEB38707	SAMEA6874051	J336	J336	Bos taurus	nasal swab	2017	Spain:Region of Murcia
ESP_ERR4194627	ERR4194627	PRJEB38707	SAMEA6874052	J341	J341	Bos taurus	nasal swab	2017	Spain:Region of Murcia
ESP_ERR4194631	ERR4194631	PRJEB38707	SAMEA6874056	J388	J388	Bos taurus	nasal swab	2017	Spain:Valencian Community
ESP_ERR4194632	ERR4194632	PRJEB38707	SAMEA6874057	J391	J391	Bos taurus	nasal swab	2017	Spain:Valencian Community
ESP_ERR4194634	ERR4194634	PRJEB38707	SAMEA6874059	J410	J410	Bos taurus	Mastitic milk	2017	Spain:Catalonia
ESP_ERR4194606	ERR4194636	PRJEB38707	SAMEA6874061	J433	J433	Bos taurus	nasal swab	2018	Spain:Extremadura
AUS_SRR3954756	SRR3954756	PRJNA335520	SAMN05444194	Mb11	07-249	Bos taurus	milk	7/11/2007	Australia: New South Wales	cell culture
AUS_SRR3954760	SRR3954760	PRJNA335520	SAMN05444198	Mb15	09-082	Bos taurus	milk	9/03/2009	Australia: Queensland	cell culture
AUS_SRR3954762	SRR3954762	PRJNA335520	SAMN05444200	Mb17	09-211	Bos taurus	milk	9/09/2009	Australia: Queensland	cell culture
AUS_SRR3954766	SRR3954766	PRJNA335520	SAMN05444186	Mb03	1730	Bos taurus	milk	26/02/2007	Australia: New South Wales	cell culture
AUS_SRR3954767	SRR3954767	PRJNA335520	SAMN05444204	Mb22	12-1446	Bos taurus	milk	18/09/2012	Australia: New South Wales	cell culture
AUS_SRR3954768	SRR3954768	PRJNA335520	SAMN05444205	Mb23	12-1447	Bos taurus	milk	18/09/2012	Australia: New South Wales	cell culture
AUS_SRR3954769	SRR3954769	PRJNA335520	SAMN05444206	Mb24	M12-577	Bos taurus	milk	31/10/2012	Australia: Queensland	cell culture
AUS_SRR3954770	SRR3954770	PRJNA335520	SAMN05444207	Mb25	13-040	Bos taurus	milk	5/03/2013	Australia: Victoria	cell culture
AUS_SRR3954771	SRR3954771	PRJNA335520	SAMN05444208	Mb26	13-041	Bos taurus	milk	5/03/2013	Australia: Victoria	cell culture
AUS_SRR3954772	SRR3954772	PRJNA335520	SAMN05444209	Mb27	13-176	Bos taurus	milk	22/04/2013	Australia: New South Wales	cell culture
AUS_SRR3954773	SRR3954773	PRJNA335520	SAMN05444210	Mb28	13-177	Bos taurus	milk	22/04/2013	Australia: New South Wales	cell culture
AUS_SRR3954774	SRR3954774	PRJNA335520	SAMN05444211	Mb29	13-178	Bos taurus	milk	22/04/2013	Australia: New South Wales	cell culture
AUS_SRR3954775	SRR3954775	PRJNA335520	SAMN05444212	Mb30	DAC13-009	Bos taurus	Joint	23/05/2013	Australia: Tasmania	cell culture
AUS_SRR3954776	SRR3954776	PRJNA335520	SAMN05444213	Mb31	DAC13-001	Bos taurus	Joint	30/05/2013	Australia: Tasmania	cell culture
AUS_SRR3954777	SRR3954777	PRJNA335520	SAMN05444187	Mb04	1710	Bos taurus	milk	26/02/2007	Australia: New South Wales	cell culture
AUS_SRR3954778	SRR3954778	PRJNA335520	SAMN05444214	Mb32	DAC13-003	Bos taurus	Joint	30/05/2013	Australia: Tasmania	cell culture
AUS_SRR3954779	SRR3954779	PRJNA335520	SAMN05444215	Mb33	13-482	Bos taurus	milk	18/07/2013	Australia: South Australia	cell culture
AUS_SRR3954780	SRR3954780	PRJNA335520	SAMN05444216	Mb34	13-664	Bos taurus	Pulm Lymph node	15/10/2013	Australia: Victoria	cell culture
AUS_SRR3954781	SRR3954781	PRJNA335520	SAMN05444217	Mb35	13-665	Bos taurus	lung	15/10/2013	Australia: Victoria	cell culture
AUS_SRR3954782	SRR3954782	PRJNA335520	SAMN05444218	Mb36	13-738	Bos taurus	lung	4/11/2013	Australia: Victoria	cell culture
AUS_SRR3954783	SRR3954783	PRJNA335520	SAMN05444219	Mb37	13-770	Bos taurus	milk	11/11/2013	Australia: Victoria	cell culture
AUS_SRR3954784	SRR3954784	PRJNA335520	SAMN05444220	Mb39	14-150	Bos taurus	milk	7/05/2014	Australia: Victoria	cell culture
AUS_SRR3954785	SRR3954785	PRJNA335520	SAMN05444221	Mb40	14-173	Bos taurus	milk	20/05/2014	Australia: Victoria	cell culture
AUS_SRR3954786	SRR3954786	PRJNA335520	SAMN05444222	Mb41	14-177	Bos taurus	milk	20/05/2014	Australia: Victoria	cell culture
AUS_SRR3954787	SRR3954787	PRJNA335520	SAMN05444223	Mb42	14-193	Bos taurus	milk	3/06/2014	Australia: Victoria	cell culture
AUS_SRR3954788	SRR3954788	PRJNA335520	SAMN05444188	Mb05	1731	Bos taurus	milk	26/02/2007	Australia: New South Wales	cell culture
AUS_SRR3954789	SRR3954789	PRJNA335520	SAMN05444224	Mb43	14-296	Bos taurus	milk	16/07/2014	Australia: Victoria	cell culture
AUS_SRR3954790	SRR3954790	PRJNA335520	SAMN05444225	Mb44	14-302	Bos taurus	milk	22/07/2014	Australia: Victoria	cell culture
AUS_SRR3954791	SRR3954791	PRJNA335520	SAMN05444226	Mb45	14-303	Bos taurus	milk	22/07/2014	Australia: Victoria	cell culture
AUS_SRR3954792	SRR3954792	PRJNA335520	SAMN05444227	Mb46	14-304	Bos taurus	milk	22/07/2014	Australia: Victoria	cell culture
AUS_SRR3954793	SRR3954793	PRJNA335520	SAMN05444228	Mb47	MX14-592	Bos taurus	lung	30/10/2014	Australia: New South Wales	cell culture
AUS_SRR3954794	SRR3954794	PRJNA335520	SAMN05444229	Mb48	MX14-576	Bos taurus	milk	3/11/2014	Australia: New South Wales	cell culture
AUS_SRR3954796	SRR3954796	PRJNA335520	SAMN05444231	Mb52	DA13-3.4866	Bos taurus	nose swab	20/08/2013	Australia: Tasmania	cell culture
AUS_SRR3954797	SRR3954797	PRJNA335520	SAMN05444232	Mb53	DA13-3.4882	Bos taurus	nose swab	20/08/2013	Australia: Tasmania	cell culture
AUS_SRR3954798	SRR3954798	PRJNA335520	SAMN05444233	Mb54	DA13-3.5017	Bos taurus	nose swab	21/08/2013	Australia: Tasmania	cell culture
AUS_SRR3954799	SRR3954799	PRJNA335520	SAMN05444189	Mb06	R07-268	Bos taurus	milk	9/08/2007	Australia: New South Wales	cell culture
AUS_SRR3954800	SRR3954800	PRJNA335520	SAMN05444234	Mb55	DA13-2.5104	Bos taurus	milk	12/08/2013	Australia: Tasmania	cell culture
AUS_SRR3954801	SRR3954801	PRJNA335520	SAMN05444235	Mb56	DA13-2.5109	Bos taurus	milk	31/07/2013	Australia: Tasmania	cell culture
AUS_SRR3954802	SRR3954802	PRJNA335520	SAMN05444236	Mb57	DA13-2.5113	Bos taurus	milk	5/08/2013	Australia: Tasmania	cell culture
AUS_SRR3954803	SRR3954803	PRJNA335520	SAMN05444237	Mb59	DA13-2.5133	Bos taurus	Joint	15/08/2013	Australia: Tasmania	cell culture
AUS_SRR3954804	SRR3954804	PRJNA335520	SAMN05444238	Mb60	DA13-1.6657	Bos taurus	Semen Culture	12/09/2013	Australia: Tasmania	cell culture
AUS_SRR3954806	SRR3954806	PRJNA335520	SAMN05444240	Mb63	DA13-1.6733	Bos taurus	Semen Culture	13/09/2013	Australia: Tasmania	cell culture
AUS_SRR3954807	SRR3954807	PRJNA335520	SAMN05444241	Mb64	DA13-2.7479	Bos taurus	Vaginal Swab	24/09/2013	Australia: Tasmania	cell culture
AUS_SRR3954808	SRR3954808	PRJNA335520	SAMN05444242	Mb65	DA13-2.7483	Bos taurus	Vaginal Swab	24/09/2013	Australia: Tasmania	cell culture
AUS_SRR3954809	SRR3954809	PRJNA335520	SAMN05444243	Mb67	DA13-3.7648	Bos taurus	nose swab	24/09/2013	Australia: Tasmania	cell culture
AUS_SRR3954810	SRR3954810	PRJNA335520	SAMN05444190	Mb07	R07-274	Bos taurus	milk	9/08/2007	Australia: New South Wales	cell culture
AUS_SRR3954811	SRR3954811	PRJNA335520	SAMN05444244	Mb68	DA13-3.7653	Bos taurus	nose swab	24/09/2013	Australia: Tasmania	cell culture
AUS_SRR3954812	SRR3954812	PRJNA335520	SAMN05444245	Mb69	DA13-3.7669	Bos taurus	nose swab	24/09/2013	Australia: Tasmania	cell culture
AUS_SRR3954813	SRR3954813	PRJNA335520	SAMN05444246	Mb71	DA13-2.8325	Bos taurus	milk	12/11/2013	Australia: Tasmania	cell culture
AUS_SRR3954815	SRR3954815	PRJNA335520	SAMN05444248	Mb74	DA13-2.9423	Bos taurus	milk	27/11/2013	Australia: Tasmania	cell culture
AUS_SRR3954817	SRR3954817	PRJNA335520	SAMN05444250	Mb76	DA14-3436	Bos taurus	milk	2/05/2014	Australia: South Australia	cell culture
AUS_SRR3954818	SRR3954818	PRJNA335520	SAMN05444251	Mb77	DA14-2.3538	Bos taurus	milk	20/05/2014	Australia: Tasmania	cell culture
AUS_SRR3954819	SRR3954819	PRJNA335520	SAMN05444252	Mb79	DA14-2.3605	Bos taurus	milk	19/05/2014	Australia: Tasmania	cell culture
AUS_SRR3954820	SRR3954820	PRJNA335520	SAMN05444253	Mb80	DA14-2.5114	Bos taurus	Joint fluid	27/05/2014	Australia: Tasmania	cell culture
AUS_SRR3954821	SRR3954821	PRJNA335520	SAMN05444191	Mb08	R07-286	Bos taurus	milk	9/08/2007	Australia: New South Wales	cell culture
AUS_SRR3954825	SRR3954825	PRJNA335520	SAMN05444257	Mb84	DA15-827	Bos taurus	milk	20/01/2015	Australia: Tasmania	cell culture
AUS_SRR3954827	SRR3954827	PRJNA335520	SAMN05444259	Mb87	11-546	Bos taurus	milk	6/04/2011	Australia: Victoria	cell culture
AUS_SRR3954828	SRR3954828	PRJNA335520	SAMN05444260	Mb89	11-998	Bos taurus	milk	14/06/2011	Australia: Victoria	cell culture
AUS_SRR3954830	SRR3954830	PRJNA335520	SAMN05444262	Mb91	M12-512	Bos taurus	milk	16/10/2012	Australia: Queensland	cell culture
AUS_SRR3954831	SRR3954831	PRJNA335520	SAMN05444263	Mb92	13-465	Bos taurus	milk	18/07/2013	Australia: South Australia	cell culture
AUS_SRR3954832	SRR3954832	PRJNA335520	SAMN05444192	Mb09	07-237	Bos taurus	milk	7/11/2007	Australia: New South Wales	cell culture
AUS_SRR3954833	SRR3954833	PRJNA335520	SAMN05444264	Mb93	MX14-374	Bos taurus	milk	27/08/2014	Australia: New South Wales	cell culture
USA_SRR10295161	SRR10295161	PRJNA395903	SAMN07417197	NADC83	NADC83	Bison bison	lung from adult male	2016	USA: Iowa	axenic culture
CAN_SRR10295163	SRR10295163	PRJNA395903	SAMN07417198	NADC81	NADC81	Bison bison	nasal cavity from adult female	2017	Canada: Alberta	axenic culture
USA_SRR10295165	SRR10295165	PRJNA395903	SAMN07417199	NADC72	NADC72	Bison bison	nasal cavity from 2-yr-old steer	2012	USA: Iowa	axenic culture
USA_SRR10295167	SRR10295167	PRJNA395903	SAMN07417188	NADC53	NADC53	Bison bison	lung from feeder	2015	USA: South Dakota	axenic culture
USA_SRR10295169	SRR10295169	PRJNA395903	SAMN07152163	NADC51	NADC51	Bison bison	lung from 1 year-old female	2015	USA: Montana	axenic culture
DEN_SRR10958100	SRR10958100	PRJNA602897	SAMN13910020	12_87_S22	DK_10	Bos taurus	missing	1987	Denmark
DEN_SRR10958116	SRR10958116	PRJNA602897	SAMN13910086	439B15_S36	DK_76	Bos taurus	lung	2015	Denmark
DEN_SRR10958118	SRR10958118	PRJNA602897	SAMN13910084	407B15_S14	DK_74	Bos taurus	joint	2015	Denmark
DEN_SRR10958120	SRR10958120	PRJNA602897	SAMN13910082	574_13_S16	DK_72	Bos taurus	eye	2013	Denmark
DEN_SRR10958121	SRR10958121	PRJNA602897	SAMN13910081	141_13_S81	DK_71	Bos taurus	missing	2013	Denmark
DEN_SRR10958123	SRR10958123	PRJNA602897	SAMN13910080	430_13_S18	DK_70	Bos taurus	eye	2013	Denmark
DEN_SRR10958124	SRR10958124	PRJNA602897	SAMN13910079	150_13_S15	DK_69	Bos taurus	joint	2013	Denmark
DEN_SRR10958127	SRR10958127	PRJNA602897	SAMN13910076	51_110_13_S11	DK_66	Bos taurus	lung	2013	Denmark
DEN_SRR10958129	SRR10958129	PRJNA602897	SAMN13910074	103_13_S16	DK_64	Bos taurus	eye	2013	Denmark
DEN_SRR10958130	SRR10958130	PRJNA602897	SAMN13910073	98_13_S27	DK_63	Bos taurus	eye	2013	Denmark
DEN_SRR10958131	SRR10958131	PRJNA602897	SAMN13910072	96_13_S38	DK_62	Bos taurus	eye	2013	Denmark
DEN_SRR10958132	SRR10958132	PRJNA602897	SAMN13910071	10_94_13_S2	DK_61	Bos taurus	joint	2013	Denmark
DEN_SRR10958133	SRR10958133	PRJNA602897	SAMN13910017	9_84_S25	DK_7	Bos taurus	missing	1984	Denmark
DEN_SRR10958134	SRR10958134	PRJNA602897	SAMN13910070	76_13_S53	DK_60	Bos taurus	joint	2013	Denmark
DEN_SRR10958135	SRR10958135	PRJNA602897	SAMN13910069	53_63_13_S12	DK_59	Bos taurus	joint	2013	Denmark
DEN_SRR10958136	SRR10958136	PRJNA602897	SAMN13910068	54_33_13_S13	DK_58	Bos taurus	joint	2013	Denmark
DEN_SRR10958138	SRR10958138	PRJNA602897	SAMN13910066	30_12_S41	DK_56	Bos taurus	joint	2012	Denmark
DEN_SRR10958139	SRR10958139	PRJNA602897	SAMN13910065	59_28_12_S15	DK_55	Bos taurus	joint	2012	Denmark
DEN_SRR10958140	SRR10958140	PRJNA602897	SAMN13910064	60_27_12_S16	DK_54	Bos taurus	joint	2012	Denmark
DEN_SRR10958141	SRR10958141	PRJNA602897	SAMN13910063	23_12_S42	DK_53	Bos taurus	joint	2012	Denmark
DEN_SRR10958142	SRR10958142	PRJNA602897	SAMN13910062	62_9_12_S17	DK_52	Bos taurus	joint	2012	Denmark
DEN_SRR10958143	SRR10958143	PRJNA602897	SAMN13910061	8_12_S43	DK_51	Bos taurus	joint	2012	Denmark
DEN_SRR10958144	SRR10958144	PRJNA602897	SAMN13910016	8_84_S26	DK_6	Bos taurus	missing	1984	Denmark
DEN_SRR10958146	SRR10958146	PRJNA602897	SAMN13910059	65_3_12_S19	DK_49	Bos taurus	joint	2012	Denmark
DEN_SRR10958147	SRR10958147	PRJNA602897	SAMN13910058	66_2_12_S20	DK_48	Bos taurus	joint	2012	Denmark
DEN_SRR10958148	SRR10958148	PRJNA602897	SAMN13910057	1_12_S44	DK_47	Bos taurus	joint	2012	Denmark
DEN_SRR10958149	SRR10958149	PRJNA602897	SAMN13910056	69_228_11_S21	DK_46	Bos taurus	lung	2011	Denmark
DEN_SRR10958150	SRR10958150	PRJNA602897	SAMN13910055	78_224_11_S28	DK_45	Bos taurus	joint	2011	Denmark
DEN_SRR10958151	SRR10958151	PRJNA602897	SAMN13910054	77_223_11_S27	DK_44	Bos taurus	joint	2011	Denmark
DEN_SRR10958152	SRR10958152	PRJNA602897	SAMN13910053	128_11_S65	DK_43	Bos taurus	joint	2011	Denmark
DEN_SRR10958153	SRR10958153	PRJNA602897	SAMN13910052	75_121_11_S26	DK_42	Bos taurus	joint	2011	Denmark
DEN_SRR10958154	SRR10958154	PRJNA602897	SAMN13910051	74_120_11_S25	DK_41	Bos taurus	joint	2011	Denmark
DEN_SRR10958156	SRR10958156	PRJNA602897	SAMN13910050	73_116_11_S24	DK_40	Bos taurus	joint	2011	Denmark
DEN_SRR10958157	SRR10958157	PRJNA602897	SAMN13910049	72_101_11_S23	DK_39	Bos taurus	joint	2011	Denmark
DEN_SRR10958158	SRR10958158	PRJNA602897	SAMN13910048	94_11_S54	DK_38	Bos taurus	lung	2011	Denmark
DEN_SRR10958159	SRR10958159	PRJNA602897	SAMN13910047	83_11_S71	DK_37	Bos taurus	joint	2011	Denmark
DEN_SRR10958160	SRR10958160	PRJNA602897	SAMN13910046	12_59_11_S3	DK_36	Bos taurus	joint	2011	Denmark
DEN_SRR10958161	SRR10958161	PRJNA602897	SAMN13910045	58_11_S60	DK_35	Bos taurus	joint	2011	Denmark
DEN_SRR10958162	SRR10958162	PRJNA602897	SAMN13910044	17_48_11_S5	DK_34	Bos taurus	joint	2011	Denmark
DEN_SRR10958163	SRR10958163	PRJNA602897	SAMN13910043	15_45_11_S4	DK_33	Bos taurus	joint	2011	Denmark
DEN_SRR10958164	SRR10958164	PRJNA602897	SAMN13910042	20_44_11_S6	DK_32	Bos taurus	joint	2011	Denmark
DEN_SRR10958166	SRR10958166	PRJNA602897	SAMN13910014	30_6_84_S7	DK_4	Bos taurus	missing	1984	Denmark
DEN_SRR10958167	SRR10958167	PRJNA602897	SAMN13910040	30_11_S14	DK_30	Bos taurus	lung	2011	Denmark
DEN_SRR10958168	SRR10958168	PRJNA602897	SAMN13910039	71_29_11_S22	DK_29	Bos taurus	joint	2011	Denmark
DEN_SRR10958172	SRR10958172	PRJNA602897	SAMN13910035	488_98_S84	DK_25	Bos taurus	lung	1998	Denmark
DEN_SRR10958173	SRR10958173	PRJNA602897	SAMN13910034	430_98_S8	DK_24	Bos taurus	lung	1998	Denmark
DEN_SRR10958174	SRR10958174	PRJNA602897	SAMN13910033	408_98_S32	DK_23	Bos taurus	lung	1998	Denmark
DEN_SRR10958178	SRR10958178	PRJNA602897	SAMN13910030	386_98_S20	DK_20	Bos taurus	lung	1998	Denmark
DEN_SRR10958181	SRR10958181	PRJNA602897	SAMN13910027	33_87_S39	DK_17	Bos taurus	missing	1987	Denmark
DEN_SRR10958182	SRR10958182	PRJNA602897	SAMN13910026	30_87_S9	DK_16	Bos taurus	missing	1987	Denmark
DEN_SRR10958183	SRR10958183	PRJNA602897	SAMN13910025	28_87_S38	DK_15	Bos taurus	missing	1987	Denmark
DEN_SRR10958184	SRR10958184	PRJNA602897	SAMN13910024	24_87_S37	DK_14	Bos taurus	missing	1987	Denmark
DEN_SRR10958188	SRR10958188	PRJNA602897	SAMN13910022	16_87_S31	DK_12	Bos taurus	missing	1987	Denmark
DEN_SRR10958199	SRR10958199	PRJNA602897	SAMN13910021	14_87_S21	DK_11	Bos taurus	missing	1987	Denmark
DEN_SRR10958200	SRR10958200	PRJNA602897	SAMN13910012	3_81_S29	DK_2	Bos taurus	missing	1981	Denmark
DEN_SRR10958111	SRR10958111	PRJNA602897	SAMN13910019	11_87_S23	DK_9	Bos taurus	missing	1987	Denmark
DEN_SRR10958125	SRR10958125	PRJNA602897	SAMN13910078	149_13_S5	DK_68	Bos taurus	joint	2013	Denmark
NET_13015657-007	SRR10958090	PRJNA602897	SAMN13910110	X13015657-007_S77	NL_7	Bos taurus	BALF	2013	Netherlands
NET_13015135-019	SRR10958091	PRJNA602897	SAMN13910109	X13015135-019_S22	NL_6	Bos taurus	BALF	2013	Netherlands
NET_13014401-007	SRR10958092	PRJNA602897	SAMN13910108	X13014401-007_S11	NL_5	Bos taurus	BALF	2013	Netherlands
NET_13014405-020	SRR10958093	PRJNA602897	SAMN13910107	X13014405-020_S33	NL_4	Bos taurus	BALF	2013	Netherlands
NET_13014297-024	SRR10958094	PRJNA602897	SAMN13910106	X13014297-024_S55	NL_3	Bos taurus	BALF	2013	Netherlands
NET_13014649-007	SRR10958095	PRJNA602897	SAMN13910105	X13014649-007_S66	NL_2	Bos taurus	BALF	2013	Netherlands
NET_13013585-001	SRR10958096	PRJNA602897	SAMN13910104	X13013585-001_S76	NL_1	Bos taurus	BALF	2013	Netherlands
NET_13014962-004	SRR10958197	PRJNA602897	SAMN13910112	X13014962-004_S87	NL_9	Bos taurus	BALF	2013	Netherlands
NET_13015631-021	SRR10958198	PRJNA602897	SAMN13910111	X13015631-021_S88	NL_8	Bos taurus	BALF	2013	Netherlands
CAN_SRR12113532	SRR12113532	PRJNA642970	SAMN15402199	MPLM0668		Bos taurus		2007	Canada	Cell Culture
CAN_SRR12113534	SRR12113534	PRJNA642970	SAMN15402197	MPLM0666		Bos taurus		2007	Canada	Cell Culture
CAN_SRR12113535	SRR12113535	PRJNA642970	SAMN15402196	MPLM0665		Bos taurus		2007	Canada	Cell Culture
CAN_SRR12113536	SRR12113536	PRJNA642970	SAMN15402195	MPLM0664		Bos taurus		2007	Canada	Cell Culture
CAN_SRR12113537	SRR12113537	PRJNA642970	SAMN15402194	MPLM0662		Bos taurus		2007	Canada	Cell Culture
CAN_SRR12113538	SRR12113538	PRJNA642970	SAMN15402193	MPLM0661		Bos taurus		2007	Canada	Cell Culture
CAN_SRR12113539	SRR12113539	PRJNA642970	SAMN15402192	MPLM0660		Bos taurus		2007	Canada	Cell Culture
CAN_SRR12113540	SRR12113540	PRJNA642970	SAMN15402191	MPLM0657		Bos taurus		2007	Canada	Cell Culture
CAN_SRR12113541	SRR12113541	PRJNA642970	SAMN15402190	MPLM0652		Bos taurus		2007	Canada	Cell Culture
CAN_SRR12113542	SRR12113542	PRJNA642970	SAMN15402109	MPLM0011		Bos taurus		2016	Canada	Cell Culture
CAN_SRR12113545	SRR12113545	PRJNA642970	SAMN15402187	MPLM0647		Bos taurus		2007	Canada	Cell Culture
CAN_SRR12113546	SRR12113546	PRJNA642970	SAMN15402186	MPLM0646		Bos taurus		2007	Canada	Cell Culture
CAN_SRR12113547	SRR12113547	PRJNA642970	SAMN15402185	MPLM0645		Bos taurus		2007	Canada	Cell Culture
CAN_SRR12113548	SRR12113548	PRJNA642970	SAMN15402184	MPLM0644		Bos taurus		2007	Canada	Cell Culture
CAN_SRR12113553	SRR12113553	PRJNA642970	SAMN15402108	MPLM0010		Bos taurus		2016	Canada	Cell Culture
CAN_SRR12113554	SRR12113554	PRJNA642970	SAMN15402179	MPLM0637		Bos taurus		2015	Canada	Cell Culture
CAN_SRR12113559	SRR12113559	PRJNA642970	SAMN15402174	MPLM0631		Bos taurus		2007	Canada	Cell Culture
CAN_SRR12113561	SRR12113561	PRJNA642970	SAMN15402172	MPLM0629		Bos taurus		2007	Canada	Cell Culture
CAN_SRR12113562	SRR12113562	PRJNA642970	SAMN15402171	MPLM0608		Bos taurus		2018	Canada	Cell Culture
CAN_SRR12113563	SRR12113563	PRJNA642970	SAMN15402170	MPLM0560		Bos taurus		2018	Canada	Cell Culture
CAN_SRR12113564	SRR12113564	PRJNA642970	SAMN15402107	MPLM0009		Bos taurus		2016	Canada	Cell Culture
CAN_SRR12113565	SRR12113565	PRJNA642970	SAMN15402169	MPLM0559		Bos taurus		2018	Canada	Cell Culture
CAN_SRR12113566	SRR12113566	PRJNA642970	SAMN15402168	MPLM0556		Bos taurus		2018	Canada	Cell Culture
CAN_SRR12113568	SRR12113568	PRJNA642970	SAMN15402166	MPLM0546		Bos taurus		2018	Canada	Cell Culture
CAN_SRR12113569	SRR12113569	PRJNA642970	SAMN15402165	MPLM0545		Bos taurus		2018	Canada	Cell Culture
CAN_SRR12113570	SRR12113570	PRJNA642970	SAMN15402164	MPLM0542		Bos taurus		2018	Canada	Cell Culture
CAN_SRR12113571	SRR12113571	PRJNA642970	SAMN15402163	MPLM0541		Bos taurus		2018	Canada	Cell Culture
CAN_SRR12113572	SRR12113572	PRJNA642970	SAMN15402162	MPLM0538		Bos taurus		2018	Canada	Cell Culture
CAN_SRR12113573	SRR12113573	PRJNA642970	SAMN15402161	MPLM0534		Bos taurus		2018	Canada	Cell Culture
CAN_SRR12113574	SRR12113574	PRJNA642970	SAMN15402160	MPLM0533		Bos taurus		2018	Canada	Cell Culture
CAN_SRR12113575	SRR12113575	PRJNA642970	SAMN15402106	MPLM0008		Bos taurus		2016	Canada	Cell Culture
CAN_SRR12113576	SRR12113576	PRJNA642970	SAMN15402159	MPLM0164		Bos taurus		2017	Canada	Cell Culture
CAN_SRR12113577	SRR12113577	PRJNA642970	SAMN15402158	MPLM0160		Bos taurus		2017	Canada	Cell Culture
CAN_SRR12113578	SRR12113578	PRJNA642970	SAMN15402157	MPLM0158		Bos taurus		2017	Canada	Cell Culture
CAN_SRR12113579	SRR12113579	PRJNA642970	SAMN15402156	MPLM0157		Bos taurus		2017	Canada	Cell Culture
CAN_SRR12113581	SRR12113581	PRJNA642970	SAMN15402154	MPLM0154		Bos taurus		2017	Canada	Cell Culture
CAN_SRR12113584	SRR12113584	PRJNA642970	SAMN15402151	MPLM0146		Bos taurus		2017	Canada	Cell Culture
CAN_SRR12113585	SRR12113585	PRJNA642970	SAMN15402150	MPLM0145		Bos taurus		2017	Canada	Cell Culture
CAN_SRR12113586	SRR12113586	PRJNA642970	SAMN15402105	MPLM0007		Bos taurus		2016	Canada	Cell Culture
CAN_SRR12113587	SRR12113587	PRJNA642970	SAMN15402149	MPLM0136		Bos taurus		2017	Canada	Cell Culture
CAN_SRR12113588	SRR12113588	PRJNA642970	SAMN15402148	MPLM0135		Bos taurus		2016	Canada	Cell Culture
CAN_SRR12113589	SRR12113589	PRJNA642970	SAMN15402147	MPLM0134		Bos taurus		2016	Canada	Cell Culture
CAN_SRR12113590	SRR12113590	PRJNA642970	SAMN15402146	MPLM0132		Bos taurus		2016	Canada	Cell Culture
CAN_SRR12113591	SRR12113591	PRJNA642970	SAMN15402145	MPLM0114		Bos taurus		2017	Canada	Cell Culture
CAN_SRR12113592	SRR12113592	PRJNA642970	SAMN15402144	MPLM0112		Bos taurus		2017	Canada	Cell Culture
CAN_SRR12113593	SRR12113593	PRJNA642970	SAMN15402143	MPLM0111		Bos taurus		2017	Canada	Cell Culture
CAN_SRR12113595	SRR12113595	PRJNA642970	SAMN15402141	MPLM0105		Bos taurus		2017	Canada	Cell Culture
CAN_SRR12113596	SRR12113596	PRJNA642970	SAMN15402140	MPLM0103		Bos taurus		2017	Canada	Cell Culture
CAN_SRR12113597	SRR12113597	PRJNA642970	SAMN15402104	MPLM0004		Bos taurus		2016	Canada	Cell Culture
CAN_SRR12113599	SRR12113599	PRJNA642970	SAMN15402138	MPLM0093		Bos taurus		2017	Canada	Cell Culture
CAN_SRR12113600	SRR12113600	PRJNA642970	SAMN15402137	MPLM0088		Bos taurus		2017	Canada	Cell Culture
CAN_SRR12113601	SRR12113601	PRJNA642970	SAMN15402136	MPLM0087		Bos taurus		2017	Canada	Cell Culture
CAN_SRR12113602	SRR12113602	PRJNA642970	SAMN15402135	MPLM0061		Bos taurus		2017	Canada	Cell Culture
CAN_SRR12113603	SRR12113603	PRJNA642970	SAMN15402134	MPLM0060		Bos taurus		2017	Canada	Cell Culture
CAN_SRR12113604	SRR12113604	PRJNA642970	SAMN15402133	MPLM0058		Bos taurus		2017	Canada	Cell Culture
CAN_SRR12113605	SRR12113605	PRJNA642970	SAMN15402132	MPLM0057		Bos taurus		2017	Canada	Cell Culture
CAN_SRR12113606	SRR12113606	PRJNA642970	SAMN15402131	MPLM0054		Bos taurus		2017	Canada	Cell Culture
CAN_SRR12113607	SRR12113607	PRJNA642970	SAMN15402130	MPLM0042		Bos taurus		2016	Canada	Cell Culture
CAN_SRR12113608	SRR12113608	PRJNA642970	SAMN15402103	MPLM0003		Bos taurus		2016	Canada	Cell Culture
CAN_SRR12113609	SRR12113609	PRJNA642970	SAMN15402129	MPLM0041		Bos taurus		2016	Canada	Cell Culture
CAN_SRR12113610	SRR12113610	PRJNA642970	SAMN15402128	MPLM0039		Bos taurus		2016	Canada	Cell Culture
CAN_SRR12113611	SRR12113611	PRJNA642970	SAMN15402127	MPLM0037		Bos taurus		2016	Canada	Cell Culture
CAN_SRR12113613	SRR12113613	PRJNA642970	SAMN15402125	MPLM0035		Bos taurus		2016	Canada	Cell Culture
CAN_SRR12113614	SRR12113614	PRJNA642970	SAMN15402124	MPLM0031		Bos taurus		2016	Canada	Cell Culture
CAN_SRR12113616	SRR12113616	PRJNA642970	SAMN15402122	MPLM0029		Bos taurus		2016	Canada	Cell Culture
CAN_SRR12113617	SRR12113617	PRJNA642970	SAMN15402121	MPLM0026		Bos taurus		2016	Canada	Cell Culture
CAN_SRR12113618	SRR12113618	PRJNA642970	SAMN15402120	MPLM0025		Bos taurus		2016	Canada	Cell Culture
CAN_SRR12113620	SRR12113620	PRJNA642970	SAMN15402119	MPLM0022		Bos taurus		2016	Canada	Cell Culture
CAN_SRR12113623	SRR12113623	PRJNA642970	SAMN15402116	MPLM0018		Bos taurus		2016	Canada	Cell Culture
CAN_SRR12113624	SRR12113624	PRJNA642970	SAMN15402115	MPLM0017		Bos taurus		2016	Canada	Cell Culture
CAN_SRR12113625	SRR12113625	PRJNA642970	SAMN15402114	MPLM0016		Bos taurus		2016	Canada	Cell Culture
CAN_SRR12113626	SRR12113626	PRJNA642970	SAMN15402113	MPLM0015		Bos taurus		2016	Canada	Cell Culture
CAN_SRR12113627	SRR12113627	PRJNA642970	SAMN15402225	MPLM0838		Bos taurus		2017	Canada	Cell Culture
CAN_SRR12113628	SRR12113628	PRJNA642970	SAMN15402224	MPLM0837		Bos taurus		2017	Canada	Cell Culture
CAN_SRR12113629	SRR12113629	PRJNA642970	SAMN15402223	MPLM0834		Bos taurus		2017	Canada	Cell Culture
CAN_SRR12113630	SRR12113630	PRJNA642970	SAMN15402222	MPLM0833		Bos taurus		2017	Canada	Cell Culture
CAN_SRR12113631	SRR12113631	PRJNA642970	SAMN15402221	MPLM0832		Bos taurus		2017	Canada	Cell Culture
CAN_SRR12113632	SRR12113632	PRJNA642970	SAMN15402220	MPLM0830		Bos taurus		2018	Canada	Cell Culture
CAN_SRR12113633	SRR12113633	PRJNA642970	SAMN15402112	MPLM0014		Bos taurus		2016	Canada	Cell Culture
CAN_SRR12113634	SRR12113634	PRJNA642970	SAMN15402219	MPLM0828		Bos taurus		2018	Canada	Cell Culture
CAN_SRR12113636	SRR12113636	PRJNA642970	SAMN15402217	MPLM0825		Bos taurus		2018	Canada	Cell Culture
CAN_SRR12113637	SRR12113637	PRJNA642970	SAMN15402216	MPLM0824		Bos taurus		2018	Canada	Cell Culture
CAN_SRR12113638	SRR12113638	PRJNA642970	SAMN15402215	MPLM0822		Bos taurus		2017	Canada	Cell Culture
CAN_SRR12113639	SRR12113639	PRJNA642970	SAMN15402214	MPLM0821		Bos taurus		2017	Canada	Cell Culture
CAN_SRR12113640	SRR12113640	PRJNA642970	SAMN15402213	MPLM0820		Bos taurus		2017	Canada	Cell Culture
CAN_SRR12113641	SRR12113641	PRJNA642970	SAMN15402212	MPLM0815		Bos taurus		2017	Canada	Cell Culture
CAN_SRR12113642	SRR12113642	PRJNA642970	SAMN15402211	MPLM0715		Bos taurus		2007	Canada	Cell Culture
CAN_SRR12113643	SRR12113643	PRJNA642970	SAMN15402210	MPLM0714		Bos taurus		2007	Canada	Cell Culture
CAN_SRR12113644	SRR12113644	PRJNA642970	SAMN15402111	MPLM0013		Bos taurus		2016	Canada	Cell Culture
CAN_SRR12113645	SRR12113645	PRJNA642970	SAMN15402209	MPLM0713		Bos taurus		2007	Canada	Cell Culture
CAN_SRR12113646	SRR12113646	PRJNA642970	SAMN15402208	MPLM0706		Bos taurus		2007	Canada	Cell Culture
CAN_SRR12113647	SRR12113647	PRJNA642970	SAMN15402207	MPLM0703		Bos taurus		2007	Canada	Cell Culture
CAN_SRR12113648	SRR12113648	PRJNA642970	SAMN15402206	MPLM0700		Bos taurus		2007	Canada	Cell Culture
CAN_SRR12113649	SRR12113649	PRJNA642970	SAMN15402205	MPLM0698		Bos taurus		2007	Canada	Cell Culture
CAN_SRR12113650	SRR12113650	PRJNA642970	SAMN15402204	MPLM0692		Bos taurus		2007	Canada	Cell Culture
CAN_SRR12113651	SRR12113651	PRJNA642970	SAMN15402203	MPLM0684		Bos taurus		2007	Canada	Cell Culture
CAN_SRR12113652	SRR12113652	PRJNA642970	SAMN15402202	MPLM0671		Bos taurus		2007	Canada	Cell Culture
CAN_SRR12113653	SRR12113653	PRJNA642970	SAMN15402201	MPLM0670		Bos taurus		2007	Canada	Cell Culture
CAN_SRR12113654	SRR12113654	PRJNA642970	SAMN15402200	MPLM0669		Bos taurus		2007	Canada	Cell Culture
CAN_SRR12113655	SRR12113655	PRJNA642970	SAMN15402110	MPLM0012		Bos taurus		2016	Canada	Cell Culture
CAN_SRR12113656	SRR12113656	PRJNA642970	SAMN15402101	MP0209		Bos taurus		2014	Canada	Cell Culture
CAN_SRR12113582	SRR12113582	PRJNA642970	SAMN15402153	MPLM0149		Bos taurus		2017	Canada	Cell Culture
CAN_SRR12113583	SRR12113583	PRJNA642970	SAMN15402152	MPLM0148		Bos taurus		2017	Canada	Cell Culture
CAN_SRR12113594	SRR12113594	PRJNA642970	SAMN15402142	MPLM0106		Bos taurus		2017	Canada	Cell Culture
CAN_SRR12113612	SRR12113612	PRJNA642970	SAMN15402126	MPLM0036		Bos taurus		2016	Canada	Cell Culture
CAN_SRR12113622	SRR12113622	PRJNA642970	SAMN15402117	MPLM0020		Bos taurus		2016	Canada	Cell Culture
AUS_Purrawunda_QLD_AUS_2003		PRJNA663927	SAMN16189075	Purrawunda_QLD_AUS_2003	Purrawunda_QLD_AUS_2003	Cattle		2003	Australia:Queensland	whole organism
AUS_Willowbank_QLD_AUS_2001		PRJNA663965	SAMN16191141	Willowbank_QLD_AUS_2001	Willowbank_QLD_AUS_2001	Cattle		2001	Australia:Queensland	whole organism
AUS_Millmerran_QLD_AUS_2009		PRJNA588648	SAMN13255443	Millmerran_QLD_AUS_2009	Millmerran_QLD_AUS_2009	Cattle		2009	Australia:Queensland	Joint fluid
AUS_Bowen_QLD_AUS_1993		PRJNA663966	SAMN16191152	Bowen_QLD_AUS_1993	Bowen_QLD_AUS_1993	Cattle		1993	Australia:Queensland	whole organism
AUS_Pimpama_QLD_AUS_2007		PRJNA1119239	SAMN41643577	MB00107	Pimpama_QLD_AUS_2007	Bos taurus		2007	Australia:Queensland	animal sample
AUS_Warrnambool_VIC_AUS_2016b		PRJNA1119239	SAMN41643576	MB00067	Warrnambool_VIC_AUS_2016b	Bos taurus		2016	Australia:Victoria	animal sample
AUS_Warwick_QLD_AUS_2007		PRJNA1119239	SAMN41643578	MB00150	Warwick_QLD_AUS_2007	Bos taurus		2007	Australia: Warwick, Queensland	animal sample
AUS_Warrnambool_VIC_AUS_2016a		PRJNA1119239	SAMN41643563	MB00011	Warrnambool_VIC_AUS_2016a	Bos taurus		2016	Australia:Victoria	animal sample
CAN_SRR13132369	SRR13132369	PRJNA680748	SAMN16912282	Mb304	Mb304	Bison bison	Lung tissue	2012	Canada: Manitoba
CAN_SRR13132370	SRR13132370	PRJNA680748	SAMN16912281	Mb300	Mb300	Bison bison	Lung tissue	2012	Canada: Saskatchewan
CAN_SRR13132372	SRR13132372	PRJNA680748	SAMN16912279	Mb1	Mb1	Cattle	joint fluid	2006	Canada: Saskatchewan
CAN_SRR13913640	SRR13913640	PRJNA708306	SAMN18229769	MPLM0823		Bos taurus		2018	Canada	Cell Culture
CAN_SRR13913641	SRR13913641	PRJNA708306	SAMN18229768	MPLM0817		Bos taurus		2018	Canada	Cell Culture
GER_11DD0261	SRR29272811	PRJNA954308	SAMN34138643	11DD0261	11DD0261	Bos taurus	milk	2011	Germany	tissue sample
GER_13DD0918	SRR29272812	PRJNA954308	SAMN34138644	13DD0918	13DD0918	Bos taurus	nasal swab	2013	Germany	tissue sample
GER_14DD0147	SRR29272813	PRJNA954308	SAMN34138645	14DD0147	14DD0147	Bos taurus	nasal swab	2014	Germany	tissue sample
GER_14DD0148	SRR29272814	PRJNA954308	SAMN34138646	14DD0148	14DD0148	Bos taurus	Joint	2014	Germany	tissue sample
GER_14DD0156	SRR29272815	PRJNA954308	SAMN34138647	14DD0156	14DD0156	Bos taurus	nasal swab	2014	Germany	tissue sample
GER_14DD0457	SRR29272816	PRJNA954308	SAMN34138648	14DD0475	14DD0475	Bos taurus	milk	2014	Germany	tissue sample
GER_15DD0123	SRR29272818	PRJNA954308	SAMN34138649	15DD0123	15DD0123	Bos taurus	milk	2015	Germany	tissue sample
GER_15DD0261	SRR29272837	PRJNA954308	SAMN34138667	15DD0261	15DD0261	Bos taurus	nasal swab	2015	Germany	tissue sample
GER_15DD0263	SRR29272838	PRJNA954308	SAMN34138668	15DD0263	15DD0263	Bos taurus	Joint puncture	2015	Germany	tissue sample
GER_15DL0124	SRR29272841	PRJNA954308	SAMN34138669	15DL0124	15DL0124	Bos taurus	milk	2016	Germany	tissue sample
GER_16DD0001	SRR29272842	PRJNA954308	SAMN34138670	16DD0001	16DD0001	Bos taurus	milk	2016	Germany	tissue sample
GER_16DD0054	SRR29272843	PRJNA954308	SAMN34138671	16DD0054	16DD0054	Bos taurus	Pulmonary tissue	2016	Germany	tissue sample
GER_16DD0100	SRR29272844	PRJNA954308	SAMN34138672	16DD0100	16DD0100	Bos taurus	milk	2016	Germany	tissue sample
GER_16DD0186	SRR29272809	PRJNA954308	SAMN34138673	16DD0186	16DD0186	Bos taurus	milk	2016	Germany	tissue sample
GER_16DL0615	SRR29272810	PRJNA954308	SAMN34138674	16DL0615	16DL0615	Bos taurus	milk	2016	Germany	tissue sample
GER_17DD0007	SRR29272817	PRJNA954308	SAMN34138675	17DD0007	17DD0007	Bos taurus	milk	2017	Germany	tissue sample
Descriptive information from NCBI on the 444 genomes (not from New Zealand) in the international dataset.
